# Supplementary material for: Analysis of Alzheimer's disease severity across brain regions by topological analysis of gene co-expression networks
Source: BMC Syst Biol. 2010 Oct 6;4:136. doi: 10.1186/1752-0509-4-136 (PMC2976747; doi:10.1186/1752-0509-4-136)
Supplement: Additional file 1 — Number of network links for all regions. This excel sheet provides the number of network connection for all the genes in the network in each region. [file 1752-0509-4-136-S1.XLS]

## Sheet: all regions
1248 genes in the MTGnet			1248 genes in the HIPnet			1398 genes in the MTGnet			1398 genes in the ECnet			1582 genes in the MTGnet			1582 genes in the PCCnet			2041 genes in the ECnet			2041 genes in the HIPnet			2424 genes in the ECnet			2424 genes in the ECnet			3118 genes in the HIPnet			3118 genes in the PCCnet
genename	Numlinks		genename	Numlinks		genename	Numlinks		genename	Numlinks		genename	Numlinks		genename	Numlinks		genename	numlinks		genename	numlinks		genename	Numlinks		genename	Numlinks		genename	Numlinks		genename	Numlinks
NM_000026	50		NM_000026	57		NM_000026	48		NM_000026	133		NM_000019	51		NM_000019	61		NM_002150	237		NM_002150	180		NM_000026	138		NM_000026	96		NM_000025	92		NM_000025	60
NM_000034	107		NM_000034	173		NM_000075	63		NM_000075	80		NM_000026	51		NM_000026	74		NM_001008494	234		NM_001008494	115		NM_000035	69		NM_000035	83		NM_000026	66		NM_000026	84
NM_000108	50		NM_000108	66		NM_000141	54		NM_000141	24		NM_000028	15		NM_000028	15		NM_031289	232		NM_031289	153		NM_000036	52		NM_000036	93		NM_000030	139		NM_000030	127
NM_000143	55		NM_000143	69		NM_000143	52		NM_000143	13		NM_000034	98		NM_000034	59		XM_096317	222		XM_096317	82		NM_000047	64		NM_000047	77		NM_000034	188		NM_000034	57
NM_000147	63		NM_000147	53		NM_000148	22		NM_000148	24		NM_000108	52		NM_000108	138		NM_014375	220		NM_014375	72		NM_000054	58		NM_000054	58		NM_000035	173		NM_000035	89
NM_000175	155		NM_000175	120		NM_000177	25		NM_000177	14		NM_000143	52		NM_000143	61		NM_003007	216		NM_003007	92		NM_000088	51		NM_000088	77		NM_000036	174		NM_000036	95
NM_000178	62		NM_000178	48		NM_000178	58		NM_000178	78		NM_000147	62		NM_000147	52		NM_152367	215		NM_152367	88		NM_000111	92		NM_000111	115		NM_000042	59		NM_000042	77
NM_000188	120		NM_000188	95		NM_000202	24		NM_000202	14		NM_000175	152		NM_000175	82		NM_182758	208		NM_182758	172		NM_000119	76		NM_000119	57		NM_000047	83		NM_000047	85
NM_000194	156		NM_000194	63		NM_000210	77		NM_000210	51		NM_000178	56		NM_000178	21		NM_000315	204		NM_000315	215		NM_000120	3		NM_000120	53		NM_000066	66		NM_000066	66
NM_000210	37		NM_000210	6		NM_000240	102		NM_000240	34		NM_000188	111		NM_000188	59		NM_152457	203		NM_152457	91		NM_000125	104		NM_000125	101		NM_000088	55		NM_000088	75
NM_000235	15		NM_000235	36		NM_000289	67		NM_000289	147		NM_000194	238		NM_000194	147		NM_025047	195		NM_025047	313		NM_000134	62		NM_000134	70		NM_000093	55		NM_000093	56
NM_000248	95		NM_000248	6		NM_000305	59		NM_000305	121		NM_000202	24		NM_000202	14		NM_014420	195		NM_014420	134		NM_000139	131		NM_000139	84		NM_000104	76		NM_000104	51
NM_000255	30		NM_000255	7		NM_000312	6		NM_000312	13		NM_000235	20		NM_000235	75		NM_178559	192		NM_178559	225		NM_000143	3		NM_000143	64		NM_000108	73		NM_000108	163
NM_000269	195		NM_000269	68		NM_000346	263		NM_000346	68		NM_000248	92		NM_000248	21		NM_001727	189		NM_001727	132		NM_000178	66		NM_000178	53		NM_000119	67		NM_000119	57
NM_000284	71		NM_000284	59		NM_000349	55		NM_000349	22		NM_000269	193		NM_000269	113		NM_002066	188		NM_002066	93		NM_000185	128		NM_000185	70		NM_000122	111		NM_000122	102
NM_000289	84		NM_000289	72		NM_000352	50		NM_000352	18		NM_000271	3		NM_000271	14		NM_001942	187		NM_001942	117		NM_000202	12		NM_000202	30		NM_000125	143		NM_000125	109
NM_000291	90		NM_000291	112		NM_000362	37		NM_000362	17		NM_000274	98		NM_000274	143		NM_030932	186		NM_030932	125		NM_000204	73		NM_000204	61		NM_000133	122		NM_000133	91
NM_000310	65		NM_000310	175		NM_000365	64		NM_000365	97		NM_000284	65		NM_000284	98		NM_003857	185		NM_003857	236		NM_000215	59		NM_000215	70		NM_000134	62		NM_000134	75
NM_000365	72		NM_000365	54		NM_000375	51		NM_000375	77		NM_000289	80		NM_000289	71		NM_144663	185		NM_144663	159		NM_000220	66		NM_000220	65		NM_000139	114		NM_000139	81
NM_000374	52		NM_000374	54		NM_000381	60		NM_000381	14		NM_000291	85		NM_000291	101		NM_016568	184		NM_016568	136		NM_000233	65		NM_000233	82		NM_000143	70		NM_000143	62
NM_000375	50		NM_000375	55		NM_000391	50		NM_000391	16		NM_000293	3		NM_000293	14		NM_000792	184		NM_000792	120		NM_000239	117		NM_000239	88		NM_000147	57		NM_000147	54
NM_000430	92		NM_000430	143		NM_000407	6		NM_000407	60		NM_000302	33		NM_000302	15		NM_139166	180		NM_139166	150		NM_000242	179		NM_000242	122		NM_000149	52		NM_000149	56
NM_000442	7		NM_000442	18		NM_000442	8		NM_000442	15		NM_000310	71		NM_000310	114		XM_926383	180		XM_926383	133		NM_000264	54		NM_000264	79		NM_000151	96		NM_000151	108
NM_000454	214		NM_000454	222		NM_000495	35		NM_000495	22		NM_000317	75		NM_000317	106		NM_000242	179		NM_000242	102		NM_000289	150		NM_000289	104		NM_000154	111		NM_000154	66
NM_000484	15		NM_000484	3		NM_000505	60		NM_000505	61		NM_000365	71		NM_000365	144		NM_006884	177		NM_006884	131		NM_000295	54		NM_000295	57		NM_000158	53		NM_000158	52
NM_000683	23		NM_000683	3		NM_000533	53		NM_000533	61		NM_000367	54		NM_000367	23		NM_053054	177		NM_053054	111		NM_000298	94		NM_000298	79		NM_000162	60		NM_000162	65
NM_000687	53		NM_000687	66		NM_000621	72		NM_000621	53		NM_000374	54		NM_000374	53		NM_003874	171		NM_003874	172		NM_000299	121		NM_000299	64		NM_000164	60		NM_000164	63
NM_000701	143		NM_000701	69		NM_000627	67		NM_000627	66		NM_000375	51		NM_000375	20		NM_003323	170		NM_003323	109		NM_000306	86		NM_000306	89		NM_000175	147		NM_000175	83
NM_000724	69		NM_000724	50		NM_000663	52		NM_000663	50		NM_000398	55		NM_000398	15		NM_021833	166		NM_021833	96		NM_000315	215		NM_000315	190		NM_000178	58		NM_000178	51
NM_000770	9		NM_000770	3		NM_000702	164		NM_000702	55		NM_000414	51		NM_000414	28		NM_014227	166		NM_014227	62		NM_000325	76		NM_000325	52		NM_000185	113		NM_000185	80
NM_000812	37		NM_000812	6		NM_000738	163		NM_000738	132		NM_000430	91		NM_000430	150		NM_031952	165		NM_031952	243		NM_000340	115		NM_000340	92		NM_000188	96		NM_000188	64
NM_000824	64		NM_000824	68		NM_000770	11		NM_000770	17		NM_000436	142		NM_000436	66		XM_290922	165		XM_290922	119		NM_000361	61		NM_000361	78		NM_000194	64		NM_000194	119
NM_000859	67		NM_000859	70		NM_000806	136		NM_000806	132		NM_000439	67		NM_000439	90		XM_059578	165		XM_059578	78		NM_000365	95		NM_000365	144		NM_000204	66		NM_000204	56
NM_000877	10		NM_000877	4		NM_000809	72		NM_000809	63		NM_000454	205		NM_000454	130		NM_057096	164		NM_057096	119		NM_000375	85		NM_000375	55		NM_000209	81		NM_000209	64
NM_000883	59		NM_000883	3		NM_000832	55		NM_000832	105		NM_000521	116		NM_000521	78		NM_004690	164		NM_004690	89		NM_000384	140		NM_000384	93		NM_000212	137		NM_000212	92
NM_000895	97		NM_000895	88		NM_000856	52		NM_000856	52		NM_000532	42		NM_000532	59		NM_000780	164		NM_000780	77		NM_000397	77		NM_000397	79		NM_000218	64		NM_000218	64
NM_000919	62		NM_000919	52		NM_000876	52		NM_000876	13		NM_000611	20		NM_000611	21		NM_152332	161		NM_152332	147		NM_000406	125		NM_000406	82		NM_000219	158		NM_000219	171
NM_000968	82		NM_000968	61		NM_000883	53		NM_000883	51		NM_000625	9		NM_000625	16		NM_002712	161		NM_002712	100		NM_000412	65		NM_000412	61		NM_000223	97		NM_000223	88
NM_000972	50		NM_000972	56		NM_000895	83		NM_000895	53		NM_000663	15		NM_000663	16		NM_182971	161		NM_182971	86		NM_000415	78		NM_000415	97		NM_000230	80		NM_000230	68
NM_000978	50		NM_000978	74		NM_000917	53		NM_000917	14		NM_000683	37		NM_000683	28		NM_001171	161		NM_001171	68		NM_000437	83		NM_000437	84		NM_000235	53		NM_000235	82
NM_000986	50		NM_000986	39		NM_000919	60		NM_000919	75		NM_000690	22		NM_000690	15		NM_130778	160		NM_130778	75		NM_000440	67		NM_000440	69		NM_000239	98		NM_000239	81
NM_000993	48		NM_000993	29		NM_001001132	57		NM_001001132	68		NM_000701	125		NM_000701	69		NM_006899	160		NM_006899	56		NM_000443	178		NM_000443	62		NM_000242	131		NM_000242	114
NM_001001395	63		NM_001001395	6		NM_001001419	65		NM_001001419	35		NM_000712	100		NM_000712	79		NM_001258	159		NM_001258	154		NM_000446	92		NM_000446	114		NM_000246	95		NM_000246	67
NM_001001419	55		NM_001001419	12		NM_001001502	52		NM_001001502	52		NM_000729	175		NM_000729	80		NM_002799	159		NM_002799	146		NM_000448	60		NM_000448	98		NM_000248	27		NM_000248	52
NM_001001502	50		NM_001001502	51		NM_001001563	50		NM_001001563	100		NM_000738	117		NM_000738	49		NM_173858	159		NM_173858	130		NM_000463	61		NM_000463	116		NM_000264	57		NM_000264	80
NM_001001521	92		NM_001001521	57		NM_001001852	36		NM_001001852	17		NM_000806	152		NM_000806	88		NM_145650	159		NM_145650	72		NM_000487	69		NM_000487	77		NM_000269	72		NM_000269	133
NM_001001563	52		NM_001001563	72		NM_001001924	50		NM_001001924	81		NM_000809	80		NM_000809	15		NM_015380	159		NM_015380	67		NM_000488	110		NM_000488	173		NM_000282	67		NM_000282	90
NM_001001787	58		NM_001001787	83		NM_001001971	16		NM_001001971	51		NM_000824	69		NM_000824	99		XM_496724	158		XM_496724	128		NM_000496	52		NM_000496	64		NM_000284	63		NM_000284	107
NM_001001872	53		NM_001001872	4		NM_001001973	122		NM_001001973	84		NM_000859	69		NM_000859	55		NM_001005492	158		NM_001005492	91		NM_000497	107		NM_000497	108		NM_000289	83		NM_000289	87
NM_001001937	109		NM_001001937	128		NM_001002027	98		NM_001002027	140		NM_000877	14		NM_000877	16		NM_032982	157		NM_032982	259		NM_000510	62		NM_000510	61		NM_000291	144		NM_000291	98
NM_001001971	13		NM_001001971	3		NM_001002260	91		NM_001002260	39		NM_000883	60		NM_000883	41		NM_006189	157		NM_006189	190		NM_000511	88		NM_000511	50		NM_000294	16		NM_000294	51
NM_001001973	113		NM_001001973	182		NM_001002901	6		NM_001002901	13		NM_000895	99		NM_000895	60		NM_005299	156		NM_005299	126		NM_000522	114		NM_000522	94		NM_000295	69		NM_000295	54
NM_001002033	136		NM_001002033	76		NM_001002912	64		NM_001002912	51		NM_000919	69		NM_000919	52		NM_005257	156		NM_005257	81		NM_000526	124		NM_000526	53		NM_000298	68		NM_000298	71
NM_001002258	186		NM_001002258	118		NM_001003713	219		NM_001003713	112		NM_000925	95		NM_000925	137		NM_175895	156		NM_175895	72		NM_000546	69		NM_000546	72		NM_000299	116		NM_000299	63
NM_001002259	59		NM_001002259	56		NM_001003792	113		NM_001003792	16		NM_000968	91		NM_000968	78		NM_139167	156		NM_139167	59		NM_000565	46		NM_000565	59		NM_000306	56		NM_000306	95
NM_001003684	55		NM_001003684	91		NM_001003962	56		NM_001003962	119		NM_000972	51		NM_000972	61		NM_003880	155		NM_003880	229		NM_000572	78		NM_000572	107		NM_000310	183		NM_000310	122
NM_001003688	83		NM_001003688	3		NM_001005336	82		NM_001005336	81		NM_000978	51		NM_000978	15		NM_006139	155		NM_006139	125		NM_000586	62		NM_000586	60		NM_000315	243		NM_000315	183
NM_001003690	70		NM_001003690	65		NM_001005404	9		NM_001005404	31		NM_000993	50		NM_000993	24		NM_153040	155		NM_153040	91		NM_000588	29		NM_000588	54		NM_000318	51		NM_000318	56
NM_001003694	57		NM_001003694	3		NM_001005914	51		NM_001005914	17		NM_000996	50		NM_000996	73		NM_002351	154		NM_002351	100		NM_000608	75		NM_000608	71		NM_000321	67		NM_000321	57
NM_001003713	222		NM_001003713	71		NM_001006600	217		NM_001006600	159		NM_001001395	71		NM_001001395	50		NM_002262	154		NM_002262	94		NM_000613	95		NM_000613	66		NM_000324	62		NM_000324	86
NM_001003792	113		NM_001003792	8		NM_001006612	17		NM_001006612	28		NM_001001419	55		NM_001001419	18		NM_152448	152		NM_152448	144		NM_000641	95		NM_000641	50		NM_000325	86		NM_000325	54
NM_001003796	169		NM_001003796	90		NM_001007097	63		NM_001007097	59		NM_001001502	52		NM_001001502	56		NM_130806	152		NM_130806	80		NM_000663	50		NM_000663	46		NM_000330	51		NM_000330	66
NM_001003897	53		NM_001003897	104		NM_001007226	42		NM_001007226	24		NM_001001521	99		NM_001001521	171		NM_014581	151		NM_014581	205		NM_000670	110		NM_000670	76		NM_000340	70		NM_000340	92
NM_001004051	120		NM_001004051	55		NM_001007255	53		NM_001007255	70		NM_001001563	53		NM_001001563	87		NM_174900	151		NM_174900	115		NM_000675	50		NM_000675	8		NM_000348	85		NM_000348	75
NM_001004300	52		NM_001004300	6		NM_001007279	55		NM_001007279	82		NM_001001852	39		NM_001001852	16		NM_198407	150		NM_198407	110		NM_000685	107		NM_000685	93		NM_000350	117		NM_000350	60
NM_001005332	186		NM_001005332	178		NM_001007532	19		NM_001007532	16		NM_001001874	4		NM_001001874	22		NM_032600	150		NM_032600	65		NM_000686	123		NM_000686	84		NM_000354	72		NM_000354	51
NM_001005336	61		NM_001005336	4		NM_001007553	6		NM_001007553	17		NM_001001937	116		NM_001001937	173		NM_001005567	148		NM_001005567	107		NM_000688	103		NM_000688	59		NM_000358	51		NM_000358	54
NM_001005368	51		NM_001005368	51		NM_001008211	165		NM_001008211	69		NM_001001973	140		NM_001001973	227		NM_001077	148		NM_001077	59		NM_000695	97		NM_000695	76		NM_000359	93		NM_000359	85
NM_001005909	67		NM_001005909	128		NM_001008390	54		NM_001008390	14		NM_001002027	78		NM_001002027	63		NM_198465	147		NM_198465	76		NM_000705	68		NM_000705	163		NM_000360	50		NM_000360	95
NM_001006635	114		NM_001006635	143		NM_001008487	94		NM_001008487	54		NM_001002033	128		NM_001002033	55		NM_130896	146		NM_130896	159		NM_000706	76		NM_000706	110		NM_000365	59		NM_000365	124
NM_001006636	4		NM_001006636	50		NM_001008539	23		NM_001008539	14		NM_001002243	52		NM_001002243	63		NM_005193	146		NM_005193	75		NM_000715	63		NM_000715	74		NM_000370	65		NM_000370	60
NM_001006933	82		NM_001006933	30		NM_001008541	72		NM_001008541	79		NM_001002258	205		NM_001002258	156		NM_001017372	146		NM_001017372	70		NM_000738	95		NM_000738	53		NM_000372	95		NM_000372	60
NM_001007246	124		NM_001007246	88		NM_001008697	11		NM_001008697	53		NM_001002259	57		NM_001002259	46		NM_012196	146		NM_012196	55		NM_000749	189		NM_000749	113		NM_000374	58		NM_000374	56
NM_001008211	154		NM_001008211	73		NM_001008895	28		NM_001008895	18		NM_001002860	102		NM_001002860	17		NM_004932	145		NM_004932	84		NM_000777	71		NM_000777	99		NM_000375	52		NM_000375	53
NM_001008390	52		NM_001008390	11		NM_001008897	98		NM_001008897	74		NM_001003656	55		NM_001003656	22		NM_001475	145		NM_001475	55		NM_000779	113		NM_000779	90		NM_000377	55		NM_000377	78
NM_001008487	74		NM_001008487	57		NM_001009880	6		NM_001009880	17		NM_001003684	60		NM_001003684	61		XM_929970	145		XM_929970	54		NM_000780	175		NM_000780	183		NM_000378	101		NM_000378	92
NM_001008539	7		NM_001008539	3		NM_001009905	13		NM_001009905	54		NM_001003694	53		NM_001003694	15		NM_001474	144		NM_001474	55		NM_000781	16		NM_000781	71		NM_000379	102		NM_000379	94
NM_001008541	68		NM_001008541	11		NM_001010897	82		NM_001010897	179		NM_001003696	85		NM_001003696	181		NM_005409	143		NM_005409	209		NM_000806	136		NM_000806	89		NM_000384	263		NM_000384	89
NM_001008697	24		NM_001008697	3		NM_001010927	135		NM_001010927	63		NM_001003713	221		NM_001003713	101		NM_002030	143		NM_002030	138		NM_000809	57		NM_000809	31		NM_000392	130		NM_000392	61
NM_001008800	50		NM_001008800	75		NM_001010935	42		NM_001010935	21		NM_001003785	106		NM_001003785	78		NM_203303	143		NM_203303	95		NM_000825	56		NM_000825	50		NM_000401	72		NM_000401	55
NM_001008938	75		NM_001008938	106		NM_001011513	127		NM_001011513	17		NM_001003792	101		NM_001003792	30		NM_178570	143		NM_178570	68		NM_000847	50		NM_000847	57		NM_000406	109		NM_000406	79
NM_001009566	69		NM_001009566	44		NM_001011666	53		NM_001011666	68		NM_001003796	177		NM_001003796	151		NM_004853	143		NM_004853	67		NM_000866	56		NM_000866	50		NM_000415	62		NM_000415	88
NM_001009570	75		NM_001009570	174		NM_001011722	70		NM_001011722	16		NM_001003897	52		NM_001003897	57		NM_139017	142		NM_139017	154		NM_000867	88		NM_000867	70		NM_000419	67		NM_000419	64
NM_001009877	51		NM_001009877	55		NM_001012339	6		NM_001012339	13		NM_001003962	60		NM_001003962	59		NM_001776	141		NM_001776	170		NM_000869	71		NM_000869	92		NM_000428	56		NM_000428	51
NM_001009923	63		NM_001009923	41		NM_001012978	135		NM_001012978	119		NM_001004051	134		NM_001004051	103		NM_144687	141		NM_144687	138		NM_000870	52		NM_000870	51		NM_000430	157		NM_000430	156
NM_001009955	4		NM_001009955	3		NM_001013437	52		NM_001013437	83		NM_001004196	119		NM_001004196	70		NM_001472	141		NM_001472	55		NM_000880	99		NM_000880	76		NM_000431	74		NM_000431	62
NM_001010853	94		NM_001010853	6		NM_001013438	73		NM_001013438	25		NM_001005332	172		NM_001005332	114		NM_004488	140		NM_004488	195		NM_000883	79		NM_000883	70		NM_000437	86		NM_000437	84
NM_001010883	52		NM_001010883	9		NM_001014431	6		NM_001014431	13		NM_001005386	51		NM_001005386	15		NM_001563	140		NM_001563	162		NM_000887	4		NM_000887	51		NM_000445	99		NM_000445	106
NM_001010924	5		NM_001010924	53		NM_001014433	149		NM_001014433	111		NM_001005753	55		NM_001005753	61		NM_000289	140		NM_000289	85		NM_000890	63		NM_000890	114		NM_000446	93		NM_000446	105
NM_001010983	53		NM_001010983	47		NM_001014444	176		NM_001014444	54		NM_001005861	15		NM_001005861	14		NM_145026	139		NM_145026	75		NM_000895	54		NM_000895	65		NM_000448	73		NM_000448	98
NM_001011513	61		NM_001011513	15		NM_001014809	81		NM_001014809	52		NM_001005909	63		NM_001005909	99		NM_031277	138		NM_031277	143		NM_000902	88		NM_000902	92		NM_000454	237		NM_000454	139
NM_001011553	63		NM_001011553	25		NM_001014811	59		NM_001014811	58		NM_001006635	117		NM_001006635	68		NM_000965	138		NM_000965	140		NM_000904	74		NM_000904	87		NM_000457	68		NM_000457	130
NM_001012339	3		NM_001012339	4		NM_001014972	6		NM_001014972	19		NM_001006933	77		NM_001006933	21		NM_173851	138		NM_173851	112		NM_000908	120		NM_000908	83		NM_000460	79		NM_000460	103
NM_001012398	53		NM_001012398	81		NM_001015	18		NM_001015	13		NM_001007071	8		NM_001007071	24		NM_173478	138		NM_173478	67		NM_000910	8		NM_000910	24		NM_000463	54		NM_000463	112
NM_001013437	57		NM_001013437	50		NM_001015877	35		NM_001015877	14		NM_001007246	139		NM_001007246	64		NM_000384	137		NM_000384	257		NM_000914	84		NM_000914	100		NM_000478	91		NM_000478	74
NM_001014433	141		NM_001014433	53		NM_001017415	16		NM_001017415	38		NM_001007254	71		NM_001007254	78		NM_178537	137		NM_178537	209		NM_000919	76		NM_000919	65		NM_000486	96		NM_000486	72
NM_001014809	90		NM_001014809	90		NM_001018006	15		NM_001018006	54		NM_001007553	3		NM_001007553	50		NM_006023	137		NM_006023	90		NM_000937	56		NM_000937	51		NM_000487	113		NM_000487	77
NM_001014811	56		NM_001014811	51		NM_001018137	57		NM_001018137	50		NM_001008211	161		NM_001008211	87		NM_032343	137		NM_032343	63		NM_000949	73		NM_000949	102		NM_000488	183		NM_000488	186
NM_001014972	3		NM_001014972	3		NM_001018837	110		NM_001018837	58		NM_001008272	140		NM_001008272	72		NM_030631	136		NM_030631	147		NM_000950	8		NM_000950	31		NM_000492	156		NM_000492	90
NM_001015	20		NM_001015	16		NM_001023	8		NM_001023	16		NM_001008390	55		NM_001008390	52		NM_138330	136		NM_138330	102		NM_000953	67		NM_000953	87		NM_000493	63		NM_000493	64
NM_001015509	94		NM_001015509	53		NM_001024218	67		NM_001024218	13		NM_001008539	10		NM_001008539	23		NM_004691	135		NM_004691	72		NM_000954	3		NM_000954	10		NM_000497	72		NM_000497	105
NM_001015877	19		NM_001015877	16		NM_001024631	6		NM_001024631	13		NM_001008736	45		NM_001008736	28		NM_001327	135		NM_001327	51		NM_000956	62		NM_000956	59		NM_000508	121		NM_000508	142
NM_001017405	111		NM_001017405	69		NM_001024948	58		NM_001024948	58		NM_001008800	51		NM_001008800	83		NM_033197	134		NM_033197	119		NM_000959	79		NM_000959	109		NM_000510	74		NM_000510	57
NM_001018006	25		NM_001018006	24		NM_001025107	98		NM_001025107	103		NM_001008860	60		NM_001008860	50		NM_006163	133		NM_006163	143		NM_000961	114		NM_000961	78		NM_000522	126		NM_000522	89
NM_001018136	107		NM_001018136	95		NM_001025201	81		NM_001025201	83		NM_001008938	80		NM_001008938	57		NM_000299	133		NM_000299	125		NM_000965	139		NM_000965	60		NM_000534	53		NM_000534	51
NM_001018159	51		NM_001018159	65		NM_001025205	86		NM_001025205	97		NM_001009570	76		NM_001009570	87		NM_194309	133		NM_194309	83		NM_000995	13		NM_000995	65		NM_000536	80		NM_000536	79
NM_001018837	110		NM_001018837	76		NM_001025356	71		NM_001025356	14		NM_001009923	63		NM_001009923	56		NM_016388	133		NM_016388	82		NM_001001329	55		NM_001001329	66		NM_000546	110		NM_000546	73
NM_001023	11		NM_001023	10		NM_001025436	32		NM_001025436	23		NM_001009937	57		NM_001009937	45		NM_012153	132		NM_012153	184		NM_001001330	59		NM_001001330	65		NM_000554	75		NM_000554	78
NM_001024372	48		NM_001024372	52		NM_001025579	55		NM_001025579	80		NM_001009955	3		NM_001009955	17		NM_006513	132		NM_006513	176		NM_001001419	12		NM_001001419	48		NM_000565	103		NM_000565	59
NM_001024380	51		NM_001024380	75		NM_001028	13		NM_001028	16		NM_001010853	54		NM_001010853	18		NM_152310	132		NM_152310	107		NM_001001502	56		NM_001001502	58		NM_000567	105		NM_000567	81
NM_001024668	74		NM_001024668	90		NM_001029835	50		NM_001029835	13		NM_001010897	66		NM_001010897	53		NM_002007	132		NM_002007	90		NM_001001523	62		NM_001001523	121		NM_000570	77		NM_000570	76
NM_001024843	156		NM_001024843	68		NM_001029884	69		NM_001029884	20		NM_001010927	102		NM_001010927	39		NM_006175	132		NM_006175	78		NM_001001552	62		NM_001001552	54		NM_000572	70		NM_000572	107
NM_001024924	55		NM_001024924	52		NM_001030011	84		NM_001030011	58		NM_001010983	54		NM_001010983	66		NM_145657	131		NM_145657	120		NM_001001563	89		NM_001001563	88		NM_000573	81		NM_000573	151
NM_001024959	11		NM_001024959	21		NM_001030055	178		NM_001030055	52		NM_001011553	63		NM_001011553	56		NM_003396	131		NM_003396	87		NM_001001668	64		NM_001001668	67		NM_000575	66		NM_000575	78
NM_001025107	103		NM_001025107	63		NM_001031696	55		NM_001031696	133		NM_001011656	22		NM_001011656	16		NM_005963	131		NM_005963	69		NM_001001786	76		NM_001001786	60		NM_000583	145		NM_000583	135
NM_001025201	84		NM_001025201	53		NM_001031710	17		NM_001031710	13		NM_001011722	68		NM_001011722	20		NM_002976	131		NM_002976	64		NM_001001852	5		NM_001001852	16		NM_000585	74		NM_000585	88
NM_001025203	51		NM_001025203	52		NM_001031711	17		NM_001031711	14		NM_001012398	54		NM_001012398	206		NM_016448	131		NM_016448	57		NM_001001933	66		NM_001001933	69		NM_000588	99		NM_000588	55
NM_001025205	100		NM_001025205	185		NM_001031733	32		NM_001031733	15		NM_001012978	126		NM_001012978	92		NM_005373	130		NM_005373	177		NM_001001973	89		NM_001001973	186		NM_000590	65		NM_000590	110
NM_001025436	23		NM_001025436	4		NM_001032221	71		NM_001032221	124		NM_001013415	72		NM_001013415	41		NM_153003	130		NM_153003	151		NM_001002006	62		NM_001002006	83		NM_000605	82		NM_000605	95
NM_001026	55		NM_001026	60		NM_001032296	25		NM_001032296	53		NM_001013437	55		NM_001013437	106		NM_017418	130		NM_017418	82		NM_001002017	127		NM_001002017	3		NM_000607	55		NM_000607	74
NM_001029835	53		NM_001029835	3		NM_001032381	54		NM_001032381	51		NM_001014380	27		NM_001014380	14		NM_002276	130		NM_002276	52		NM_001002021	51		NM_001002021	10		NM_000608	113		NM_000608	85
NM_001031696	52		NM_001031696	64		NM_001032396	122		NM_001032396	75		NM_001014433	138		NM_001014433	81		NM_020389	129		NM_020389	246		NM_001002026	89		NM_001002026	95		NM_000612	270		NM_000612	132
NM_001031711	4		NM_001031711	3		NM_001033002	68		NM_001033002	69		NM_001014444	142		NM_001014444	85		NM_004532	129		NM_004532	201		NM_001002027	124		NM_001002027	68		NM_000631	56		NM_000631	55
NM_001032381	58		NM_001032381	84		NM_001033044	151		NM_001033044	26		NM_001014446	135		NM_001014446	81		NM_032946	129		NM_032946	58		NM_001002265	50		NM_001002265	79		NM_000641	85		NM_000641	51
NM_001032391	138		NM_001032391	75		NM_001033059	56		NM_001033059	13		NM_001014809	89		NM_001014809	94		NM_019842	128		NM_019842	102		NM_001002294	76		NM_001002294	99		NM_000660	72		NM_000660	77
NM_001032396	147		NM_001032396	65		NM_001033578	26		NM_001033578	26		NM_001014811	53		NM_001014811	14		NM_152733	128		NM_152733	69		NM_001002918	82		NM_001002918	93		NM_000669	51		NM_000669	103
NM_001033050	18		NM_001033050	4		NM_001033581	157		NM_001033581	55		NM_001014990	51		NM_001014990	89		NM_000026	128		NM_000026	62		NM_001003399	51		NM_001003399	69		NM_000670	160		NM_000670	77
NM_001033088	87		NM_001033088	59		NM_001033677	83		NM_001033677	17		NM_001015	21		NM_001015	16		NM_006890	127		NM_006890	124		NM_001003683	4		NM_001003683	34		NM_000678	92		NM_000678	86
NM_001033503	11		NM_001033503	3		NM_001033910	9		NM_001033910	19		NM_001015509	105		NM_001015509	63		NM_145720	126		NM_145720	120		NM_001003713	114		NM_001003713	101		NM_000683	29		NM_000683	74
NM_001033581	125		NM_001033581	53		NM_001034956	82		NM_001034956	88		NM_001015877	10		NM_001015877	17		NM_152781	126		NM_152781	74		NM_001003792	15		NM_001003792	54		NM_000684	75		NM_000684	78
NM_001033930	53		NM_001033930	40		NM_001034996	20		NM_001034996	13		NM_001017371	40		NM_001017371	14		NM_018039	126		NM_018039	71		NM_001003795	3		NM_001003795	62		NM_000685	82		NM_000685	94
NM_001034023	50		NM_001034023	51		NM_001035003	50		NM_001035003	14		NM_001017405	97		NM_001017405	59		NM_001039350	126		NM_001039350	56		NM_001003819	73		NM_001003819	78		NM_000686	78		NM_000686	80
NM_001034025	60		NM_001034025	51		NM_001035505	58		NM_001035505	177		NM_001017919	3		NM_001017919	15		NM_003301	126		NM_003301	50		NM_001003954	65		NM_001003954	51		NM_000692	55		NM_000692	82
NM_001034996	22		NM_001034996	18		NM_001035521	20		NM_001035521	61		NM_001018136	113		NM_001018136	113		NM_004189	125		NM_004189	85		NM_001003962	93		NM_001003962	63		NM_000695	64		NM_000695	74
NM_001035247	51		NM_001035247	72		NM_001037332	134		NM_001037332	55		NM_001018137	59		NM_001018137	55		NM_198709	125		NM_198709	77		NM_001004332	69		NM_001004332	54		NM_000701	86		NM_000701	65
NM_001037305	91		NM_001037305	93		NM_001037808	77		NM_001037808	53		NM_001018159	52		NM_001018159	75		NM_152489	124		NM_152489	208		NM_001004426	107		NM_001004426	52		NM_000706	130		NM_000706	118
NM_001037334	57		NM_001037334	57		NM_001039350	180		NM_001039350	139		NM_001018837	101		NM_001018837	56		NM_000185	124		NM_000185	98		NM_001004434	114		NM_001004434	56		NM_000713	50		NM_000713	50
NM_001037639	95		NM_001037639	12		NM_001039366	187		NM_001039366	122		NM_001023570	50		NM_001023570	14		NM_004160	124		NM_004160	84		NM_001004686	98		NM_001004686	72		NM_000720	99		NM_000720	76
NM_001037808	83		NM_001037808	61		NM_001039457	106		NM_001039457	96		NM_001024218	61		NM_001024218	15		NM_022901	124		NM_022901	84		NM_001004707	3		NM_001004707	72		NM_000744	140		NM_000744	86
NM_001038702	62		NM_001038702	57		NM_001039492	62		NM_001039492	50		NM_001024227	70		NM_001024227	90		NM_003037	124		NM_003037	82		NM_001004736	50		NM_001004736	52		NM_000747	121		NM_000747	65
NM_001038707	3		NM_001038707	3		NM_001039550	41		NM_001039550	15		NM_001024372	50		NM_001024372	79		NM_002812	124		NM_002812	60		NM_001004754	127		NM_001004754	91		NM_000750	146		NM_000750	73
NM_001039140	14		NM_001039140	11		NM_001039573	52		NM_001039573	77		NM_001024380	52		NM_001024380	66		NM_015884	123		NM_015884	161		NM_001005214	60		NM_001005214	62		NM_000772	59		NM_000772	66
NM_001039141	79		NM_001039141	15		NM_001046	51		NM_001046	18		NM_001024668	74		NM_001024668	72		NM_002028	123		NM_002028	68		NM_001005281	100		NM_001005281	64		NM_000777	58		NM_000777	96
NM_001039350	143		NM_001039350	37		NM_001048	69		NM_001048	25		NM_001024843	123		NM_001024843	26		NM_014566	123		NM_014566	60		NM_001005376	63		NM_001005376	55		NM_000778	50		NM_000778	57
NM_001039366	239		NM_001039366	144		NM_001065	87		NM_001065	68		NM_001024924	57		NM_001024924	98		NM_004382	122		NM_004382	94		NM_001005463	110		NM_001005463	104		NM_000780	79		NM_000780	164
NM_001039375	80		NM_001039375	70		NM_001066	69		NM_001066	22		NM_001024956	63		NM_001024956	60		NM_005356	122		NM_005356	92		NM_001005492	139		NM_001005492	82		NM_000790	64		NM_000790	81
NM_001039457	88		NM_001039457	72		NM_001069	58		NM_001069	52		NM_001024959	6		NM_001024959	15		NM_173801	122		NM_173801	87		NM_001005505	4		NM_001005505	57		NM_000794	52		NM_000794	64
NM_001039465	50		NM_001039465	18		NM_001076	63		NM_001076	13		NM_001025201	103		NM_001025201	79		NM_003552	122		NM_003552	60		NM_001005567	152		NM_001005567	120		NM_000795	58		NM_000795	121
NM_001039492	55		NM_001039492	57		NM_001093	139		NM_001093	27		NM_001025203	50		NM_001025203	18		NM_001038	122		NM_001038	58		NM_001005852	102		NM_001005852	82		NM_000824	73		NM_000824	88
NM_001039580	40		NM_001039580	11		NM_001122	61		NM_001122	38		NM_001025252	64		NM_001025252	96		NM_006552	122		NM_006552	57		NM_001006615	9		NM_001006615	54		NM_000829	61		NM_000829	67
NM_001046	41		NM_001046	4		NM_001154	53		NM_001154	57		NM_001025356	55		NM_001025356	18		NM_016292	122		NM_016292	46		NM_001006655	56		NM_001006655	54		NM_000834	70		NM_000834	70
NM_001076	69		NM_001076	24		NM_001155	168		NM_001155	71		NM_001026	54		NM_001026	50		NM_003854	121		NM_003854	108		NM_001006946	88		NM_001006946	67		NM_000859	68		NM_000859	57
NM_001092	53		NM_001092	6		NM_001176	62		NM_001176	14		NM_001030011	79		NM_001030011	53		NM_152494	121		NM_152494	101		NM_001007	5		NM_001007	57		NM_000860	97		NM_000860	84
NM_001096	28		NM_001096	74		NM_001226	6		NM_001226	21		NM_001031684	57		NM_001031684	57		NM_004786	121		NM_004786	65		NM_001007027	63		NM_001007027	62		NM_000862	80		NM_000862	90
NM_001101	50		NM_001101	63		NM_001227	194		NM_001227	30		NM_001031687	52		NM_001031687	56		NM_032030	121		NM_032030	63		NM_001007247	141		NM_001007247	99		NM_000863	133		NM_000863	72
NM_001148	66		NM_001148	56		NM_001233	22		NM_001233	20		NM_001031738	31		NM_001031738	20		NM_001029881	121		NM_001029881	53		NM_001007258	7		NM_001007258	53		NM_000864	94		NM_000864	76
NM_001152	59		NM_001152	65		NM_001247	86		NM_001247	65		NM_001032221	72		NM_001032221	54		NM_032489	120		NM_032489	131		NM_001007267	147		NM_001007267	105		NM_000866	85		NM_000866	51
NM_001155	144		NM_001155	101		NM_001270	81		NM_001270	66		NM_001032381	58		NM_001032381	62		NM_006540	120		NM_006540	88		NM_001007467	56		NM_001007467	79		NM_000867	76		NM_000867	76
NM_001161	30		NM_001161	32		NM_001273	95		NM_001273	20		NM_001032391	135		NM_001032391	56		NM_006898	120		NM_006898	84		NM_001007468	4		NM_001007468	51		NM_000869	120		NM_000869	85
NM_001183	102		NM_001183	144		NM_001346	38		NM_001346	31		NM_001032396	167		NM_001032396	111		NM_001031696	120		NM_001031696	72		NM_001007553	27		NM_001007553	63		NM_000870	60		NM_000870	53
NM_001184	57		NM_001184	53		NM_001379	7		NM_001379	27		NM_001033025	68		NM_001033025	67		NM_153325	119		NM_153325	149		NM_001007795	93		NM_001007795	71		NM_000877	51		NM_000877	59
NM_001226	3		NM_001226	11		NM_001400	155		NM_001400	85		NM_001033050	32		NM_001033050	15		NM_032667	119		NM_032667	113		NM_001008211	73		NM_001008211	108		NM_000880	94		NM_000880	71
NM_001227	102		NM_001227	13		NM_001402	16		NM_001402	13		NM_001033088	86		NM_001033088	123		XM_045705	119		XM_045705	105		NM_001008220	14		NM_001008220	38		NM_000883	57		NM_000883	78
NM_001233	27		NM_001233	9		NM_001406	28		NM_001406	53		NM_001033578	10		NM_001033578	16		NM_012471	119		NM_012471	71		NM_001008387	52		NM_001008387	61		NM_000884	66		NM_000884	50
NM_001247	76		NM_001247	56		NM_001423	31		NM_001423	49		NM_001033581	121		NM_001033581	57		NM_006528	119		NM_006528	69		NM_001008389	65		NM_001008389	58		NM_000888	117		NM_000888	94
NM_001270	101		NM_001270	7		NM_001429	59		NM_001429	33		NM_001033930	51		NM_001033930	17		NM_006298	119		NM_006298	67		NM_001008390	3		NM_001008390	54		NM_000890	93		NM_000890	107
NM_001273	81		NM_001273	7		NM_001430	90		NM_001430	31		NM_001034023	51		NM_001034023	55		NM_004737	119		NM_004737	63		NM_001008410	55		NM_001008410	69		NM_000895	98		NM_000895	60
NM_001276	4		NM_001276	4		NM_001455	60		NM_001455	13		NM_001034025	55		NM_001034025	25		NM_176782	118		NM_176782	122		NM_001008494	217		NM_001008494	93		NM_000904	51		NM_000904	73
NM_001280	23		NM_001280	58		NM_001482	70		NM_001482	120		NM_001034996	25		NM_001034996	16		NM_000406	118		NM_000406	86		NM_001008495	146		NM_001008495	216		NM_000906	71		NM_000906	100
NM_001281	72		NM_001281	69		NM_001492	115		NM_001492	36		NM_001035247	52		NM_001035247	59		NM_145208	118		NM_145208	81		NM_001008539	3		NM_001008539	53		NM_000908	105		NM_000908	76
NM_001316	72		NM_001316	128		NM_001495	12		NM_001495	61		NM_001035505	62		NM_001035505	55		NM_024407	118		NM_024407	75		NM_001008740	67		NM_001008740	76		NM_000913	52		NM_000913	68
NM_001319	44		NM_001319	5		NM_001523	15		NM_001523	65		NM_001037305	104		NM_001037305	118		NM_005935	118		NM_005935	70		NM_001009181	66		NM_001009181	67		NM_000914	114		NM_000914	108
NM_001355	39		NM_001355	80		NM_001545	81		NM_001545	25		NM_001037332	108		NM_001037332	55		NM_001025108	118		NM_001025108	51		NM_001010896	59		NM_001010896	52		NM_000919	56		NM_000919	56
NM_001414	71		NM_001414	62		NM_001546	197		NM_001546	37		NM_001037334	63		NM_001037334	70		NM_006641	117		NM_006641	202		NM_001010897	169		NM_001010897	54		NM_000921	55		NM_000921	58
NM_001418	47		NM_001418	59		NM_001551	66		NM_001551	52		NM_001037639	87		NM_001037639	57		NM_006588	117		NM_006588	79		NM_001010927	60		NM_001010927	51		NM_000923	49		NM_000923	65
NM_001420	26		NM_001420	50		NM_001567	76		NM_001567	15		NM_001037808	75		NM_001037808	55		NM_139214	117		NM_139214	62		NM_001010939	70		NM_001010939	75		NM_000928	72		NM_000928	58
NM_001423	8		NM_001423	3		NM_001605	173		NM_001605	60		NM_001038702	68		NM_001038702	51		NM_181809	117		NM_181809	62		NM_001010972	56		NM_001010972	4		NM_000947	111		NM_000947	123
NM_001429	76		NM_001429	49		NM_001617	55		NM_001617	51		NM_001039141	88		NM_001039141	43		NM_001197	117		NM_001197	58		NM_001010984	77		NM_001010984	50		NM_000948	72		NM_000948	64
NM_001449	53		NM_001449	8		NM_001620	114		NM_001620	25		NM_001039350	166		NM_001039350	70		NM_005959	117		NM_005959	56		NM_001011722	3		NM_001011722	61		NM_000949	246		NM_000949	110
NM_001494	77		NM_001494	90		NM_001635	201		NM_001635	94		NM_001039355	53		NM_001039355	36		NM_053283	116		NM_053283	71		NM_001012424	65		NM_001012424	66		NM_000952	51		NM_000952	73
NM_001512	68		NM_001512	58		NM_001650	105		NM_001650	62		NM_001039366	242		NM_001039366	104		NM_173810	116		NM_173810	59		NM_001012509	117		NM_001012509	72		NM_000953	121		NM_000953	86
NM_001514	143		NM_001514	60		NM_001659	96		NM_001659	55		NM_001039375	75		NM_001039375	62		NM_001003713	115		NM_001003713	90		NM_001012707	64		NM_001012707	97		NM_000961	105		NM_000961	89
NM_001530	59		NM_001530	3		NM_001686	146		NM_001686	76		NM_001039457	84		NM_001039457	130		NM_181337	115		NM_181337	85		NM_001012711	3		NM_001012711	20		NM_000964	70		NM_000964	92
NM_001535	54		NM_001535	53		NM_001694	52		NM_001694	32		NM_001039492	56		NM_001039492	61		NM_138450	115		NM_138450	79		NM_001012713	99		NM_001012713	55		NM_000965	134		NM_000965	60
NM_001537	52		NM_001537	48		NM_001706	52		NM_001706	28		NM_001048	69		NM_001048	14		NM_007351	115		NM_007351	61		NM_001012753	54		NM_001012753	70		NM_000967	97		NM_000967	60
NM_001545	72		NM_001545	3		NM_001731	6		NM_001731	13		NM_001065	69		NM_001065	25		NM_145001	115		NM_145001	60		NM_001012755	53		NM_001012755	56		NM_000968	95		NM_000968	106
NM_001567	51		NM_001567	21		NM_001750	6		NM_001750	44		NM_001066	69		NM_001066	20		NM_001039381	115		NM_001039381	53		NM_001012961	51		NM_001012961	59		NM_000972	71		NM_000972	76
NM_001605	163		NM_001605	84		NM_001755	60		NM_001755	20		NM_001069	55		NM_001069	50		NM_002511	114		NM_002511	222		NM_001012978	115		NM_001012978	98		NM_000975	68		NM_000975	60
NM_001628	78		NM_001628	105		NM_001769	20		NM_001769	14		NM_001076	70		NM_001076	62		NM_002795	114		NM_002795	152		NM_001012989	12		NM_001012989	53		NM_000977	51		NM_000977	50
NM_001635	177		NM_001635	80		NM_001780	51		NM_001780	18		NM_001084	24		NM_001084	17		NM_000239	114		NM_000239	107		NM_001012993	98		NM_001012993	81		NM_000978	83		NM_000978	36
NM_001641	53		NM_001641	97		NM_001792	68		NM_001792	13		NM_001093	119		NM_001093	22		NM_001944	114		NM_001944	102		NM_001013437	81		NM_001013437	97		NM_000981	51		NM_000981	54
NM_001642	88		NM_001642	115		NM_001795	48		NM_001795	16		NM_001129	51		NM_001129	15		NM_001133	114		NM_001133	91		NM_001013746	50		NM_001013746	52		NM_000993	53		NM_000993	56
NM_001649	58		NM_001649	51		NM_001819	199		NM_001819	107		NM_001148	64		NM_001148	61		NM_004553	114		NM_004553	89		NM_001014433	100		NM_001014433	87		NM_001001	61		NM_001001	91
NM_001665	11		NM_001665	9		NM_001834	95		NM_001834	63		NM_001151	255		NM_001151	82		NM_003365	114		NM_003365	81		NM_001014434	106		NM_001014434	82		NM_001001329	50		NM_001001329	60
NM_001673	107		NM_001673	63		NM_001860	11		NM_001860	52		NM_001152	60		NM_001152	124		NM_004135	114		NM_004135	60		NM_001014439	4		NM_001014439	39		NM_001001395	54		NM_001001395	50
NM_001678	20		NM_001678	3		NM_001862	131		NM_001862	81		NM_001155	141		NM_001155	65		NM_017533	114		NM_017533	60		NM_001014444	53		NM_001014444	83		NM_001001419	47		NM_001001419	51
NM_001686	214		NM_001686	200		NM_001866	57		NM_001866	52		NM_001161	38		NM_001161	17		NM_005422	114		NM_005422	58		NM_001014765	64		NM_001014765	19		NM_001001502	65		NM_001001502	55
NM_001688	136		NM_001688	106		NM_001895	50		NM_001895	50		NM_001166	5		NM_001166	51		NM_032561	113		NM_032561	96		NM_001014809	50		NM_001014809	99		NM_001001521	76		NM_001001521	211
NM_001690	61		NM_001690	86		NM_001897	22		NM_001897	16		NM_001183	103		NM_001183	109		NM_006269	113		NM_006269	91		NM_001014811	59		NM_001014811	51		NM_001001523	92		NM_001001523	112
NM_001693	241		NM_001693	150		NM_001916	86		NM_001916	128		NM_001184	56		NM_001184	65		NM_000340	113		NM_000340	74		NM_001015	3		NM_001015	30		NM_001001563	83		NM_001001563	96
NM_001697	155		NM_001697	259		NM_001958	79		NM_001958	83		NM_001222	50		NM_001222	51		NM_016571	113		NM_016571	73		NM_001015877	3		NM_001015877	54		NM_001001695	54		NM_001001695	54
NM_001698	55		NM_001698	64		NM_001960	55		NM_001960	35		NM_001226	4		NM_001226	24		NM_001004434	113		NM_001004434	61		NM_001017	16		NM_001017	50		NM_001001716	52		NM_001001716	58
NM_001711	55		NM_001711	13		NM_001975	126		NM_001975	58		NM_001233	14		NM_001233	16		NM_003975	112		NM_003975	245		NM_001017372	151		NM_001017372	56		NM_001001786	61		NM_001001786	56
NM_001753	15		NM_001753	3		NM_001978	50		NM_001978	66		NM_001239	168		NM_001239	143		NM_014582	112		NM_014582	214		NM_001017970	63		NM_001017970	79		NM_001001791	81		NM_001001791	64
NM_001769	4		NM_001769	11		NM_001982	46		NM_001982	13		NM_001247	71		NM_001247	60		NM_003722	112		NM_003722	194		NM_001018058	75		NM_001018058	101		NM_001001890	111		NM_001001890	100
NM_001800	9		NM_001800	3		NM_001993	77		NM_001993	14		NM_001248	61		NM_001248	65		NM_023919	112		NM_023919	83		NM_001018082	37		NM_001018082	59		NM_001001933	111		NM_001001933	74
NM_001810	19		NM_001810	3		NM_001995	6		NM_001995	14		NM_001270	56		NM_001270	17		NM_023920	112		NM_023920	74		NM_001018089	4		NM_001018089	46		NM_001001937	145		NM_001001937	208
NM_001819	227		NM_001819	64		NM_002006	91		NM_002006	42		NM_001273	86		NM_001273	19		NM_015448	112		NM_015448	70		NM_001018137	50		NM_001018137	66		NM_001001938	61		NM_001001938	56
NM_001833	154		NM_001833	97		NM_002015	170		NM_002015	58		NM_001280	28		NM_001280	35		NM_001004754	112		NM_001004754	56		NM_001018837	56		NM_001018837	62		NM_001001973	182		NM_001001973	239
NM_001834	65		NM_001834	70		NM_002045	100		NM_002045	54		NM_001281	63		NM_001281	102		NM_033179	112		NM_033179	51		NM_001024218	10		NM_001024218	12		NM_001002000	65		NM_001002000	72
NM_001861	85		NM_001861	134		NM_002046	90		NM_002046	63		NM_001290	120		NM_001290	55		NM_005017	112		NM_005017	44		NM_001024646	17		NM_001024646	6		NM_001002006	78		NM_001002006	81
NM_001862	127		NM_001862	111		NM_002053	39		NM_002053	75		NM_001316	87		NM_001316	100		NM_001005463	111		NM_001005463	200		NM_001024858	13		NM_001024858	34		NM_001002021	3		NM_001002021	14
NM_001863	94		NM_001863	151		NM_002055	122		NM_002055	104		NM_001319	55		NM_001319	30		NM_001024912	111		NM_001024912	161		NM_001024912	113		NM_001024912	77		NM_001002026	180		NM_001002026	96
NM_001864	12		NM_001864	3		NM_002067	57		NM_002067	90		NM_001355	42		NM_001355	105		NM_182752	111		NM_182752	153		NM_001024937	67		NM_001024937	99		NM_001002031	67		NM_001002031	52
NM_001866	56		NM_001866	139		NM_002080	205		NM_002080	102		NM_001364	56		NM_001364	51		NM_152404	111		NM_152404	97		NM_001025096	68		NM_001025096	70		NM_001002033	83		NM_001002033	55
NM_001897	23		NM_001897	3		NM_002085	99		NM_002085	57		NM_001376	51		NM_001376	67		NM_080819	111		NM_080819	85		NM_001025108	111		NM_001025108	77		NM_001002258	117		NM_001002258	141
NM_001960	42		NM_001960	5		NM_002089	6		NM_002089	46		NM_001414	69		NM_001414	32		NM_002963	111		NM_002963	66		NM_001025201	77		NM_001025201	62		NM_001002259	60		NM_001002259	53
NM_001967	102		NM_001967	130		NM_002109	92		NM_002109	81		NM_001418	50		NM_001418	112		NM_002451	111		NM_002451	57		NM_001025248	17		NM_001025248	38		NM_001002273	55		NM_001002273	64
NM_001969	93		NM_001969	69		NM_002111	98		NM_002111	53		NM_001420	25		NM_001420	45		NM_032727	111		NM_032727	52		NM_001025356	5		NM_001025356	27		NM_001002294	165		NM_001002294	89
NM_001975	115		NM_001975	74		NM_002129	48		NM_002129	32		NM_001423	7		NM_001423	16		NM_032554	110		NM_032554	157		NM_001029860	28		NM_001029860	52		NM_001002295	93		NM_001002295	119
NM_002013	51		NM_002013	53		NM_002134	94		NM_002134	79		NM_001429	57		NM_001429	17		NM_145756	110		NM_145756	92		NM_001029881	135		NM_001029881	65		NM_001002755	115		NM_001002755	116
NM_002046	101		NM_002046	57		NM_002143	6		NM_002143	100		NM_001453	54		NM_001453	33		NM_006632	110		NM_006632	84		NM_001030011	51		NM_001030011	61		NM_001002814	54		NM_001002814	52
NM_002047	219		NM_002047	64		NM_002167	76		NM_002167	40		NM_001494	76		NM_001494	100		NM_000686	110		NM_000686	79		NM_001030051	116		NM_001030051	94		NM_001002841	63		NM_001002841	74
NM_002053	22		NM_002053	5		NM_002193	55		NM_002193	49		NM_001512	64		NM_001512	79		NM_018018	109		NM_018018	270		NM_001030060	50		NM_001030060	57		NM_001002918	88		NM_001002918	98
NM_002079	235		NM_002079	148		NM_002199	18		NM_002199	14		NM_001514	138		NM_001514	57		NM_018419	109		NM_018419	154		NM_001031623	34		NM_001031623	56		NM_001003399	61		NM_001003399	67
NM_002080	255		NM_002080	73		NM_002210	138		NM_002210	74		NM_001535	51		NM_001535	53		NM_004591	109		NM_004591	91		NM_001031680	83		NM_001031680	138		NM_001003679	86		NM_001003679	120
NM_002085	91		NM_002085	76		NM_002212	51		NM_002212	13		NM_001537	51		NM_001537	61		NM_001034915	109		NM_001034915	63		NM_001031715	74		NM_001031715	68		NM_001003684	100		NM_001003684	71
NM_002089	3		NM_002089	11		NM_002213	260		NM_002213	100		NM_001551	62		NM_001551	56		NM_024040	109		NM_024040	50		NM_001031740	72		NM_001031740	62		NM_001003686	50		NM_001003686	51
NM_002095	56		NM_002095	53		NM_002220	55		NM_002220	63		NM_001567	65		NM_001567	21		NM_006011	109		NM_006011	44		NM_001031748	98		NM_001031748	84		NM_001003689	54		NM_001003689	56
NM_002109	82		NM_002109	20		NM_002221	196		NM_002221	50		NM_001572	43		NM_001572	16		NM_004474	108		NM_004474	197		NM_001031804	55		NM_001031804	76		NM_001003694	52		NM_001003694	35
NM_002111	82		NM_002111	3		NM_002223	60		NM_002223	29		NM_001605	158		NM_001605	78		NM_001039366	108		NM_001039366	132		NM_001031809	75		NM_001031809	92		NM_001003698	69		NM_001003698	62
NM_002134	88		NM_002134	56		NM_002236	6		NM_002236	55		NM_001620	112		NM_001620	21		NM_000139	108		NM_000139	117		NM_001031839	67		NM_001031839	65		NM_001003713	74		NM_001003713	85
NM_002137	16		NM_002137	54		NM_002240	99		NM_002240	14		NM_001628	69		NM_001628	19		NM_001038633	108		NM_001038633	111		NM_001032221	114		NM_001032221	55		NM_001003745	59		NM_001003745	76
NM_002161	121		NM_002161	161		NM_002241	66		NM_002241	13		NM_001635	212		NM_001635	67		NM_002807	108		NM_002807	99		NM_001032283	63		NM_001032283	52		NM_001003792	68		NM_001003792	54
NM_002166	71		NM_002166	11		NM_002254	67		NM_002254	84		NM_001641	52		NM_001641	57		NM_001271	108		NM_001271	94		NM_001032381	51		NM_001032381	66		NM_001003796	101		NM_001003796	156
NM_002199	10		NM_002199	3		NM_002264	52		NM_002264	60		NM_001642	79		NM_001642	53		NM_002417	108		NM_002417	76		NM_001032396	77		NM_001032396	114		NM_001003811	78		NM_001003811	80
NM_002223	20		NM_002223	22		NM_002270	123		NM_002270	71		NM_001649	56		NM_001649	78		NM_153263	107		NM_153263	132		NM_001032997	93		NM_001032997	72		NM_001003819	65		NM_001003819	80
NM_002229	5		NM_002229	9		NM_002293	27		NM_002293	36		NM_001660	56		NM_001660	75		NM_020661	107		NM_020661	120		NM_001032998	73		NM_001032998	90		NM_001003828	86		NM_001003828	99
NM_002270	151		NM_002270	38		NM_002296	94		NM_002296	69		NM_001673	108		NM_001673	91		NM_012116	107		NM_012116	95		NM_001033561	60		NM_001033561	74		NM_001003897	113		NM_001003897	70
NM_002293	12		NM_002293	3		NM_002301	6		NM_002301	13		NM_001686	216		NM_001686	226		NM_005845	107		NM_005845	92		NM_001033578	7		NM_001033578	44		NM_001003940	55		NM_001003940	58
NM_002300	65		NM_002300	149		NM_002306	56		NM_002306	64		NM_001688	136		NM_001688	75		NM_006419	107		NM_006419	83		NM_001033581	53		NM_001033581	59		NM_001003954	101		NM_001003954	53
NM_002301	3		NM_002301	3		NM_002310	201		NM_002310	94		NM_001690	63		NM_001690	54		NM_205859	107		NM_205859	82		NM_001033662	52		NM_001033662	58		NM_001004	58		NM_001004	47
NM_002310	103		NM_002310	20		NM_002334	248		NM_002334	110		NM_001693	254		NM_001693	122		NM_002365	107		NM_002365	64		NM_001033952	78		NM_001033952	142		NM_001004051	58		NM_001004051	105
NM_002399	56		NM_002399	3		NM_002337	132		NM_002337	87		NM_001697	160		NM_001697	152		NM_006233	107		NM_006233	63		NM_001034996	3		NM_001034996	22		NM_001004106	65		NM_001004106	80
NM_002415	57		NM_002415	76		NM_002346	52		NM_002346	55		NM_001698	54		NM_001698	77		NM_015392	107		NM_015392	55		NM_001035505	201		NM_001035505	63		NM_001004298	61		NM_001004298	61
NM_002419	56		NM_002419	4		NM_002371	67		NM_002371	46		NM_001704	115		NM_001704	67		NM_024508	107		NM_024508	51		NM_001037162	96		NM_001037162	121		NM_001004322	53		NM_001004322	51
NM_002436	162		NM_002436	57		NM_002415	63		NM_002415	109		NM_001706	27		NM_001706	14		NM_001926	107		NM_001926	37		NM_001037324	17		NM_001037324	74		NM_001004426	50		NM_001004426	52
NM_002468	5		NM_002468	3		NM_002444	77		NM_002444	117		NM_001711	61		NM_001711	47		NM_207186	106		NM_207186	194		NM_001037332	55		NM_001037332	64		NM_001004434	60		NM_001004434	53
NM_002488	71		NM_002488	74		NM_002465	66		NM_002465	35		NM_001780	14		NM_001780	16		NM_006473	106		NM_006473	119		NM_001037343	101		NM_001037343	109		NM_001004452	74		NM_001004452	69
NM_002489	54		NM_002489	65		NM_002468	24		NM_002468	28		NM_001792	58		NM_001792	15		NM_133371	106		NM_133371	93		NM_001037808	53		NM_001037808	75		NM_001004685	53		NM_001004685	55
NM_002490	139		NM_002490	58		NM_002475	74		NM_002475	60		NM_001819	255		NM_001819	102		NM_012451	106		NM_012451	74		NM_001038	130		NM_001038	101		NM_001004686	74		NM_001004686	91
NM_002492	84		NM_002492	60		NM_002488	75		NM_002488	111		NM_001833	161		NM_001833	116		NM_152578	106		NM_152578	74		NM_001038618	53		NM_001038618	50		NM_001004707	87		NM_001004707	72
NM_002493	53		NM_002493	76		NM_002489	56		NM_002489	57		NM_001861	87		NM_001861	145		NM_201612	106		NM_201612	71		NM_001038633	102		NM_001038633	134		NM_001004754	56		NM_001004754	94
NM_002515	56		NM_002515	49		NM_002496	57		NM_002496	110		NM_001862	131		NM_001862	188		NM_004082	106		NM_004082	61		NM_001038704	131		NM_001038704	123		NM_001005214	74		NM_001005214	60
NM_002522	68		NM_002522	54		NM_002509	65		NM_002509	13		NM_001863	91		NM_001863	84		NM_199191	106		NM_199191	51		NM_001039	60		NM_001039	103		NM_001005241	104		NM_001005241	65
NM_002525	54		NM_002525	26		NM_002523	59		NM_002523	14		NM_001866	62		NM_001866	64		NM_000488	105		NM_000488	178		NM_001039102	86		NM_001039102	95		NM_001005281	75		NM_001005281	68
NM_002533	55		NM_002533	4		NM_002525	55		NM_002525	13		NM_001873	24		NM_001873	53		NM_144682	105		NM_144682	168		NM_001039350	119		NM_001039350	72		NM_001005332	179		NM_001005332	123
NM_002539	56		NM_002539	55		NM_002528	61		NM_002528	19		NM_001896	85		NM_001896	15		NM_001012509	105		NM_001012509	163		NM_001039366	126		NM_001039366	121		NM_001005335	3		NM_001005335	58
NM_002553	50		NM_002553	3		NM_002553	50		NM_002553	62		NM_001897	35		NM_001897	15		NM_033448	105		NM_033448	150		NM_001039457	85		NM_001039457	138		NM_001005354	53		NM_001005354	56
NM_002561	57		NM_002561	3		NM_002561	58		NM_002561	56		NM_001916	88		NM_001916	68		NM_000522	105		NM_000522	129		NM_001039476	58		NM_001039476	17		NM_001005360	51		NM_001005360	22
NM_002567	147		NM_002567	168		NM_002594	52		NM_002594	66		NM_001958	67		NM_001958	59		NM_006093	105		NM_006093	122		NM_001039490	48		NM_001039490	62		NM_001005373	61		NM_001005373	58
NM_002574	52		NM_002574	98		NM_002609	71		NM_002609	29		NM_001967	113		NM_001967	148		NM_001004333	105		NM_001004333	86		NM_001039492	50		NM_001039492	70		NM_001005376	55		NM_001005376	55
NM_002578	72		NM_002578	3		NM_002612	75		NM_002612	18		NM_001969	87		NM_001969	110		NM_005827	105		NM_005827	72		NM_001039538	23		NM_001039538	68		NM_001005463	202		NM_001005463	104
NM_002609	64		NM_002609	3		NM_002615	98		NM_002615	87		NM_001970	25		NM_001970	16		NM_001004686	105		NM_001004686	69		NM_001039569	66		NM_001039569	106		NM_001005492	87		NM_001005492	87
NM_002616	45		NM_002616	3		NM_002616	47		NM_002616	13		NM_001975	97		NM_001975	119		NM_001014433	105		NM_001014433	58		NM_001039571	50		NM_001039571	57		NM_001005502	56		NM_001005502	101
NM_002622	68		NM_002622	50		NM_002622	74		NM_002622	26		NM_002013	51		NM_002013	41		NM_023926	105		NM_023926	53		NM_001039574	58		NM_001039574	57		NM_001005505	35		NM_001005505	63
NM_002628	112		NM_002628	67		NM_002648	8		NM_002648	13		NM_002047	208		NM_002047	78		NM_002415	104		NM_002415	121		NM_001039583	63		NM_001039583	7		NM_001005567	110		NM_001005567	135
NM_002635	213		NM_002635	86		NM_002650	91		NM_002650	73		NM_002053	19		NM_002053	35		NM_004655	104		NM_004655	102		NM_001041	90		NM_001041	102		NM_001005737	113		NM_001005737	81
NM_002650	76		NM_002650	60		NM_002654	68		NM_002654	65		NM_002079	259		NM_002079	88		NM_016057	104		NM_016057	97		NM_001042	54		NM_001042	70		NM_001005738	88		NM_001005738	61
NM_002660	52		NM_002660	8		NM_002677	85		NM_002677	95		NM_002080	272		NM_002080	117		NM_000961	104		NM_000961	96		NM_001043	80		NM_001043	76		NM_001005909	136		NM_001005909	113
NM_002676	56		NM_002676	53		NM_002690	74		NM_002690	89		NM_002095	58		NM_002095	14		NM_000685	104		NM_000685	76		NM_001047	51		NM_001047	47		NM_001006625	60		NM_001006625	74
NM_002697	38		NM_002697	10		NM_002697	45		NM_002697	19		NM_002106	60		NM_002106	76		NM_006073	104		NM_006073	76		NM_001048	23		NM_001048	50		NM_001006635	149		NM_001006635	74
NM_002712	248		NM_002712	99		NM_002712	221		NM_002712	182		NM_002126	60		NM_002126	79		NM_001017368	104		NM_001017368	65		NM_001059	75		NM_001059	113		NM_001006933	54		NM_001006933	50
NM_002714	9		NM_002714	3		NM_002714	11		NM_002714	13		NM_002134	82		NM_002134	50		NM_144723	104		NM_144723	60		NM_001062	105		NM_001062	112		NM_001006935	75		NM_001006935	83
NM_002715	57		NM_002715	63		NM_002726	86		NM_002726	66		NM_002137	19		NM_002137	53		NM_016105	104		NM_016105	54		NM_001065	59		NM_001065	53		NM_001006943	68		NM_001006943	61
NM_002726	67		NM_002726	4		NM_002727	49		NM_002727	15		NM_002161	120		NM_002161	71		NM_022835	103		NM_022835	151		NM_001066	19		NM_001066	62		NM_001006946	68		NM_001006946	76
NM_002755	113		NM_002755	72		NM_002756	6		NM_002756	13		NM_002193	53		NM_002193	14		NM_145804	103		NM_145804	108		NM_001069	51		NM_001069	59		NM_001007	56		NM_001007	55
NM_002767	6		NM_002767	50		NM_002757	43		NM_002757	70		NM_002199	13		NM_002199	21		NM_002472	103		NM_002472	97		NM_001076	3		NM_001076	96		NM_001007026	125		NM_001007026	109
NM_002786	211		NM_002786	199		NM_002770	6		NM_002770	13		NM_002206	62		NM_002206	16		NM_175924	103		NM_175924	91		NM_001077	148		NM_001077	104		NM_001007027	31		NM_001007027	57
NM_002787	59		NM_002787	61		NM_002771	62		NM_002771	74		NM_002212	50		NM_002212	63		NM_144508	103		NM_144508	82		NM_001083	97		NM_001083	77		NM_001007094	54		NM_001007094	53
NM_002793	100		NM_002793	127		NM_002794	90		NM_002794	75		NM_002221	150		NM_002221	23		NM_003771	102		NM_003771	200		NM_001086	52		NM_001086	53		NM_001007240	106		NM_001007240	61
NM_002794	84		NM_002794	63		NM_002795	78		NM_002795	109		NM_002254	57		NM_002254	60		NM_000670	102		NM_000670	152		NM_001088	60		NM_001088	65		NM_001007246	105		NM_001007246	61
NM_002795	80		NM_002795	135		NM_002797	101		NM_002797	62		NM_002270	158		NM_002270	68		NM_006203	102		NM_006203	141		NM_001093	53		NM_001093	56		NM_001007531	110		NM_001007531	64
NM_002796	184		NM_002796	97		NM_002798	56		NM_002798	60		NM_002271	64		NM_002271	134		NM_001340	102		NM_001340	124		NM_001098	55		NM_001098	104		NM_001007534	57		NM_001007534	53
NM_002797	100		NM_002797	93		NM_002799	155		NM_002799	135		NM_002293	15		NM_002293	29		NM_182521	102		NM_182521	94		NM_001116	3		NM_001116	3		NM_001007543	63		NM_001007543	84
NM_002798	68		NM_002798	89		NM_002807	131		NM_002807	94		NM_002300	66		NM_002300	143		NM_002392	102		NM_002392	92		NM_001133	116		NM_001133	173		NM_001007795	69		NM_001007795	70
NM_002799	210		NM_002799	130		NM_002812	90		NM_002812	116		NM_002301	3		NM_002301	17		NM_000908	102		NM_000908	91		NM_001147	9		NM_001147	23		NM_001008211	88		NM_001008211	81
NM_002803	103		NM_002803	63		NM_002819	85		NM_002819	15		NM_002397	59		NM_002397	54		NM_198994	102		NM_198994	87		NM_001150	68		NM_001150	62		NM_001008220	22		NM_001008220	52
NM_002804	56		NM_002804	54		NM_002823	67		NM_002823	19		NM_002401	54		NM_002401	21		NM_006562	102		NM_006562	71		NM_001155	61		NM_001155	85		NM_001008224	57		NM_001008224	69
NM_002805	78		NM_002805	70		NM_002825	57		NM_002825	13		NM_002402	78		NM_002402	50		NM_000695	102		NM_000695	64		NM_001165	66		NM_001165	81		NM_001008387	57		NM_001008387	55
NM_002807	130		NM_002807	96		NM_002849	55		NM_002849	54		NM_002419	71		NM_002419	16		NM_181727	102		NM_181727	56		NM_001171	165		NM_001171	161		NM_001008389	66		NM_001008389	56
NM_002808	59		NM_002808	57		NM_002851	117		NM_002851	66		NM_002431	58		NM_002431	55		NM_153268	102		NM_153268	55		NM_001174	3		NM_001174	22		NM_001008390	51		NM_001008390	59
NM_002810	117		NM_002810	117		NM_002858	58		NM_002858	14		NM_002436	171		NM_002436	60		NM_031440	101		NM_031440	229		NM_001192	122		NM_001192	98		NM_001008409	56		NM_001008409	81
NM_002811	91		NM_002811	54		NM_002866	13		NM_002866	78		NM_002448	127		NM_002448	28		NM_001014434	101		NM_001014434	143		NM_001197	120		NM_001197	66		NM_001008494	117		NM_001008494	94
NM_002812	86		NM_002812	59		NM_002868	16		NM_002868	16		NM_002468	5		NM_002468	16		NM_002152	101		NM_002152	113		NM_001203	70		NM_001203	51		NM_001008539	3		NM_001008539	49
NM_002817	55		NM_002817	27		NM_002870	61		NM_002870	45		NM_002475	59		NM_002475	46		NM_033063	101		NM_033063	90		NM_001219	60		NM_001219	68		NM_001008564	70		NM_001008564	57
NM_002823	63		NM_002823	33		NM_002871	51		NM_002871	51		NM_002487	54		NM_002487	51		NM_002488	101		NM_002488	85		NM_001226	62		NM_001226	57		NM_001008728	55		NM_001008728	75
NM_002829	55		NM_002829	15		NM_002893	65		NM_002893	36		NM_002488	72		NM_002488	127		NM_000497	101		NM_000497	78		NM_001230	90		NM_001230	76		NM_001008740	97		NM_001008740	73
NM_002836	3		NM_002836	5		NM_002912	60		NM_002912	62		NM_002489	53		NM_002489	84		NM_052952	101		NM_052952	76		NM_001233	4		NM_001233	54		NM_001008800	119		NM_001008800	105
NM_002837	13		NM_002837	7		NM_002922	10		NM_002922	13		NM_002490	146		NM_002490	93		XM_371312	101		XM_371312	60		NM_001234	64		NM_001234	61		NM_001008901	66		NM_001008901	53
NM_002844	59		NM_002844	23		NM_002924	100		NM_002924	61		NM_002491	53		NM_002491	73		NM_005181	101		NM_005181	59		NM_001246	56		NM_001246	64		NM_001008938	102		NM_001008938	61
NM_002845	55		NM_002845	51		NM_002948	88		NM_002948	52		NM_002492	99		NM_002492	230		NM_015696	101		NM_015696	50		NM_001247	62		NM_001247	73		NM_001009181	82		NM_001009181	63
NM_002847	59		NM_002847	50		NM_002957	54		NM_002957	17		NM_002493	53		NM_002493	132		NM_007101	100		NM_007101	162		NM_001258	147		NM_001258	102		NM_001009185	50		NM_001009185	62
NM_002858	43		NM_002858	3		NM_002970	97		NM_002970	53		NM_002495	56		NM_002495	97		NM_152356	100		NM_152356	136		NM_001259	96		NM_001259	74		NM_001009570	211		NM_001009570	99
NM_002865	5		NM_002865	10		NM_002973	7		NM_002973	57		NM_002515	59		NM_002515	51		NM_002148	100		NM_002148	132		NM_001270	14		NM_001270	15		NM_001009909	54		NM_001009909	67
NM_002866	8		NM_002866	3		NM_002999	169		NM_002999	56		NM_002522	72		NM_002522	56		NM_002653	100		NM_002653	122		NM_001271	114		NM_001271	54		NM_001009923	53		NM_001009923	61
NM_002870	42		NM_002870	3		NM_003000	52		NM_003000	57		NM_002523	52		NM_002523	15		NM_013252	100		NM_013252	106		NM_001273	6		NM_001273	35		NM_001009936	35		NM_001009936	51
NM_002887	79		NM_002887	69		NM_003026	88		NM_003026	77		NM_002525	54		NM_002525	52		NM_002080	100		NM_002080	86		NM_001274	81		NM_001274	121		NM_001009955	58		NM_001009955	53
NM_002890	72		NM_002890	56		NM_003047	13		NM_003047	43		NM_002528	52		NM_002528	14		NM_001025107	100		NM_001025107	80		NM_001287	63		NM_001287	48		NM_001010852	52		NM_001010852	56
NM_002938	115		NM_002938	52		NM_003074	53		NM_003074	22		NM_002539	56		NM_002539	68		NM_006000	100		NM_006000	68		NM_001294	107		NM_001294	51		NM_001010853	52		NM_001010853	31
NM_002943	37		NM_002943	13		NM_003087	6		NM_003087	14		NM_002544	59		NM_002544	92		NM_006423	100		NM_006423	65		NM_001329	18		NM_001329	71		NM_001010857	59		NM_001010857	68
NM_002948	100		NM_002948	117		NM_003106	179		NM_003106	43		NM_002553	51		NM_002553	14		NM_004328	100		NM_004328	55		NM_001340	95		NM_001340	176		NM_001010872	72		NM_001010872	66
NM_002957	48		NM_002957	3		NM_003127	24		NM_003127	54		NM_002567	142		NM_002567	123		NM_007247	100		NM_007247	52		NM_001344	57		NM_001344	74		NM_001010917	3		NM_001010917	50
NM_003000	53		NM_003000	64		NM_003128	13		NM_003128	14		NM_002574	54		NM_002574	72		NM_001062	100		NM_001062	51		NM_001351	64		NM_001351	125		NM_001010939	90		NM_001010939	72
NM_003010	54		NM_003010	63		NM_003151	161		NM_003151	75		NM_002576	89		NM_002576	51		NM_000735	99		NM_000735	232		NM_001380	17		NM_001380	64		NM_001010972	67		NM_001010972	3
NM_003011	55		NM_003011	77		NM_003157	67		NM_003157	42		NM_002579	60		NM_002579	22		NM_005592	99		NM_005592	157		NM_001396	60		NM_001396	54		NM_001010983	60		NM_001010983	78
NM_003016	65		NM_003016	97		NM_003171	64		NM_003171	51		NM_002609	71		NM_002609	19		NM_002875	99		NM_002875	115		NM_001398	52		NM_001398	52		NM_001011543	73		NM_001011543	69
NM_003020	104		NM_003020	52		NM_003179	61		NM_003179	63		NM_002615	86		NM_002615	56		NM_002722	99		NM_002722	84		NM_001415	28		NM_001415	64		NM_001011544	141		NM_001011544	148
NM_003026	75		NM_003026	67		NM_003196	6		NM_003196	14		NM_002616	56		NM_002616	15		NM_002190	99		NM_002190	78		NM_001423	25		NM_001423	60		NM_001011546	101		NM_001011546	41
NM_003027	8		NM_003027	53		NM_003205	119		NM_003205	88		NM_002622	69		NM_002622	62		NM_182504	99		NM_182504	76		NM_001426	53		NM_001426	67		NM_001011548	56		NM_001011548	75
NM_003061	6		NM_003061	3		NM_003243	74		NM_003243	70		NM_002628	133		NM_002628	111		NM_007231	98		NM_007231	236		NM_001427	56		NM_001427	58		NM_001011553	53		NM_001011553	60
NM_003072	61		NM_003072	52		NM_003244	11		NM_003244	30		NM_002635	223		NM_002635	137		NM_001025205	98		NM_001025205	183		NM_001429	5		NM_001429	10		NM_001011709	75		NM_001011709	64
NM_003074	29		NM_003074	13		NM_003247	49		NM_003247	37		NM_002646	48		NM_002646	16		NM_001037343	98		NM_001037343	144		NM_001437	72		NM_001437	72		NM_001012274	92		NM_001012274	79
NM_003075	21		NM_003075	13		NM_003257	89		NM_003257	30		NM_002648	3		NM_002648	14		NM_015652	98		NM_015652	129		NM_001442	111		NM_001442	87		NM_001012398	92		NM_001012398	212
NM_003081	211		NM_003081	177		NM_003273	51		NM_003273	55		NM_002650	78		NM_002650	64		NM_178527	98		NM_178527	106		NM_001465	50		NM_001465	97		NM_001012424	52		NM_001012424	65
NM_003092	51		NM_003092	20		NM_003321	59		NM_003321	52		NM_002660	55		NM_002660	19		NM_001083	98		NM_001083	94		NM_001468	69		NM_001468	73		NM_001012456	63		NM_001012456	78
NM_003095	18		NM_003095	66		NM_003324	82		NM_003324	13		NM_002676	55		NM_002676	58		NM_152905	98		NM_152905	90		NM_001472	132		NM_001472	54		NM_001012478	50		NM_001012478	78
NM_003105	52		NM_003105	51		NM_003331	18		NM_003331	15		NM_002690	70		NM_002690	38		NM_001869	98		NM_001869	88		NM_001474	135		NM_001474	55		NM_001012509	162		NM_001012509	70
NM_003107	3		NM_003107	4		NM_003334	68		NM_003334	13		NM_002712	265		NM_002712	95		NM_003480	98		NM_003480	82		NM_001475	139		NM_001475	55		NM_001012707	56		NM_001012707	97
NM_003128	16		NM_003128	3		NM_003339	51		NM_003339	71		NM_002715	62		NM_002715	57		NM_021159	98		NM_021159	55		NM_001478	66		NM_001478	32		NM_001012711	6		NM_001012711	18
NM_003136	55		NM_003136	50		NM_003343	61		NM_003343	13		NM_002726	77		NM_002726	59		NM_005208	98		NM_005208	53		NM_001485	62		NM_001485	66		NM_001012732	54		NM_001012732	57
NM_003168	58		NM_003168	53		NM_003362	165		NM_003362	66		NM_002727	12		NM_002727	16		NM_003213	97		NM_003213	251		NM_001489	77		NM_001489	73		NM_001012753	64		NM_001012753	69
NM_003171	64		NM_003171	21		NM_003365	95		NM_003365	112		NM_002736	60		NM_002736	87		NM_005989	97		NM_005989	225		NM_001496	60		NM_001496	63		NM_001012755	56		NM_001012755	57
NM_003194	51		NM_003194	3		NM_003379	68		NM_003379	13		NM_002748	79		NM_002748	56		NM_004211	97		NM_004211	187		NM_001497	86		NM_001497	89		NM_001012961	53		NM_001012961	60
NM_003199	3		NM_003199	3		NM_003380	14		NM_003380	13		NM_002753	119		NM_002753	145		NM_001816	97		NM_001816	129		NM_001505	77		NM_001505	63		NM_001012993	98		NM_001012993	93
NM_003243	59		NM_003243	4		NM_003385	182		NM_003385	102		NM_002756	3		NM_002756	16		NM_152453	97		NM_152453	117		NM_001520	10		NM_001520	6		NM_001013437	50		NM_001013437	77
NM_003286	13		NM_003286	34		NM_003400	49		NM_003400	43		NM_002767	5		NM_002767	57		NM_032589	97		NM_032589	102		NM_001525	80		NM_001525	75		NM_001013746	56		NM_001013746	51
NM_003288	3		NM_003288	3		NM_003406	146		NM_003406	62		NM_002771	53		NM_002771	61		NM_173083	97		NM_173083	100		NM_001526	72		NM_001526	55		NM_001014433	55		NM_001014433	71
NM_003294	51		NM_003294	17		NM_003412	46		NM_003412	35		NM_002786	228		NM_002786	177		NM_016199	97		NM_016199	92		NM_001531	62		NM_001531	71		NM_001014434	131		NM_001014434	84
NM_003310	57		NM_003310	53		NM_003417	6		NM_003417	24		NM_002787	58		NM_002787	103		NM_152997	97		NM_152997	88		NM_001551	50		NM_001551	61		NM_001014763	51		NM_001014763	65
NM_003314	67		NM_003314	100		NM_003458	134		NM_003458	82		NM_002790	85		NM_002790	99		NM_000880	97		NM_000880	77		NM_001557	60		NM_001557	121		NM_001014809	98		NM_001014809	104
NM_003315	61		NM_003315	79		NM_003459	52		NM_003459	62		NM_002792	148		NM_002792	58		NM_138295	97		NM_138295	75		NM_001560	85		NM_001560	90		NM_001014811	60		NM_001014811	52
NM_003321	70		NM_003321	88		NM_003489	13		NM_003489	20		NM_002793	92		NM_002793	88		NM_004952	97		NM_004952	64		NM_001562	102		NM_001562	122		NM_001014831	69		NM_001014831	67
NM_003324	70		NM_003324	4		NM_003494	28		NM_003494	34		NM_002794	82		NM_002794	60		NM_001031748	97		NM_001031748	57		NM_001563	147		NM_001563	59		NM_001015	58		NM_001015	36
NM_003330	53		NM_003330	98		NM_003507	74		NM_003507	17		NM_002795	78		NM_002795	72		NM_004248	97		NM_004248	54		NM_001567	31		NM_001567	53		NM_001015509	59		NM_001015509	71
NM_003334	65		NM_003334	79		NM_003567	79		NM_003567	17		NM_002796	172		NM_002796	70		NM_006014	97		NM_006014	51		NM_001568	34		NM_001568	71		NM_001015877	57		NM_001015877	56
NM_003345	57		NM_003345	41		NM_003603	65		NM_003603	58		NM_002797	89		NM_002797	98		NM_005906	96		NM_005906	225		NM_001605	61		NM_001605	97		NM_001017361	51		NM_001017361	84
NM_003348	85		NM_003348	111		NM_003626	57		NM_003626	34		NM_002798	68		NM_002798	73		NM_145174	96		NM_145174	112		NM_001620	30		NM_001620	57		NM_001017372	65		NM_001017372	57
NM_003365	101		NM_003365	66		NM_003634	41		NM_003634	58		NM_002799	205		NM_002799	107		NM_001259	96		NM_001259	93		NM_001626	68		NM_001626	95		NM_001017405	80		NM_001017405	67
NM_003366	93		NM_003366	155		NM_003646	25		NM_003646	57		NM_002803	110		NM_002803	116		NM_000942	96		NM_000942	65		NM_001632	58		NM_001632	68		NM_001017420	123		NM_001017420	136
NM_003375	58		NM_003375	94		NM_003651	57		NM_003651	26		NM_002804	58		NM_002804	51		NM_000375	96		NM_000375	61		NM_001635	86		NM_001635	79		NM_001017970	104		NM_001017970	76
NM_003403	64		NM_003403	7		NM_003657	132		NM_003657	77		NM_002805	90		NM_002805	56		NM_014573	96		NM_014573	52		NM_001636	27		NM_001636	71		NM_001017999	50		NM_001017999	55
NM_003405	111		NM_003405	170		NM_003671	48		NM_003671	27		NM_002807	121		NM_002807	113		NM_005886	96		NM_005886	12		NM_001656	76		NM_001656	50		NM_001018036	56		NM_001018036	94
NM_003406	192		NM_003406	211		NM_003676	6		NM_003676	17		NM_002808	54		NM_002808	55		NM_012114	95		NM_012114	114		NM_001672	54		NM_001672	70		NM_001018049	75		NM_001018049	64
NM_003412	16		NM_003412	4		NM_003680	68		NM_003680	77		NM_002810	102		NM_002810	116		NM_198179	95		NM_198179	106		NM_001686	79		NM_001686	181		NM_001018055	55		NM_001018055	3
NM_003417	3		NM_003417	12		NM_003682	109		NM_003682	55		NM_002811	93		NM_002811	59		NM_003113	95		NM_003113	94		NM_001702	51		NM_001702	56		NM_001018058	86		NM_001018058	103
NM_003458	107		NM_003458	60		NM_003716	79		NM_003716	56		NM_002812	84		NM_002812	109		NM_033201	95		NM_033201	94		NM_001706	9		NM_001706	51		NM_001018089	3		NM_001018089	50
NM_003590	81		NM_003590	120		NM_003735	55		NM_003735	33		NM_002814	53		NM_002814	58		NM_003847	95		NM_003847	93		NM_001725	54		NM_001725	69		NM_001018113	76		NM_001018113	162
NM_003592	93		NM_003592	82		NM_003736	56		NM_003736	33		NM_002816	56		NM_002816	53		NM_005656	95		NM_005656	90		NM_001726	82		NM_001726	65		NM_001018136	93		NM_001018136	136
NM_003607	30		NM_003607	38		NM_003755	57		NM_003755	75		NM_002817	51		NM_002817	21		NM_033195	95		NM_033195	87		NM_001727	169		NM_001727	78		NM_001018159	73		NM_001018159	95
NM_003638	4		NM_003638	19		NM_003759	36		NM_003759	22		NM_002819	80		NM_002819	21		XM_114973	95		XM_114973	56		NM_001729	163		NM_001729	70		NM_001018676	60		NM_001018676	57
NM_003651	32		NM_003651	4		NM_003772	9		NM_003772	13		NM_002823	62		NM_002823	23		NM_018724	95		NM_018724	54		NM_001736	55		NM_001736	111		NM_001018837	79		NM_001018837	54
NM_003653	102		NM_003653	80		NM_003827	59		NM_003827	86		NM_002829	55		NM_002829	20		NM_030642	95		NM_030642	52		NM_001764	57		NM_001764	55		NM_001021	59		NM_001021	50
NM_003671	32		NM_003671	3		NM_003845	56		NM_003845	35		NM_002844	56		NM_002844	53		NM_001300	95		NM_001300	50		NM_001771	53		NM_001771	58		NM_001023567	57		NM_001023567	11
NM_003675	3		NM_003675	93		NM_003846	68		NM_003846	90		NM_002845	54		NM_002845	63		NM_181670	95		NM_181670	26		NM_001776	139		NM_001776	126		NM_001024372	72		NM_001024372	89
NM_003676	6		NM_003676	4		NM_003870	61		NM_003870	20		NM_002847	59		NM_002847	82		NM_144719	94		NM_144719	177		NM_001780	24		NM_001780	36		NM_001024380	86		NM_001024380	60
NM_003682	105		NM_003682	76		NM_003884	94		NM_003884	122		NM_002848	66		NM_002848	52		NM_024016	94		NM_024016	143		NM_001790	75		NM_001790	102		NM_001024401	38		NM_001024401	16
NM_003684	50		NM_003684	3		NM_003928	140		NM_003928	109		NM_002858	55		NM_002858	14		NM_182559	94		NM_182559	113		NM_001792	4		NM_001792	36		NM_001024649	70		NM_001024649	50
NM_003685	4		NM_003685	42		NM_003938	6		NM_003938	14		NM_002866	9		NM_002866	15		NM_001012428	94		NM_001012428	100		NM_001798	24		NM_001798	55		NM_001024668	104		NM_001024668	94
NM_003716	65		NM_003716	60		NM_003971	58		NM_003971	28		NM_002887	71		NM_002887	82		NM_004562	94		NM_004562	90		NM_001813	78		NM_001813	68		NM_001024843	88		NM_001024843	63
NM_003720	42		NM_003720	51		NM_004040	54		NM_004040	20		NM_002890	85		NM_002890	72		NM_016945	94		NM_016945	89		NM_001816	107		NM_001816	120		NM_001024912	165		NM_001024912	75
NM_003735	57		NM_003735	5		NM_004045	46		NM_004045	64		NM_002893	66		NM_002893	59		NM_001001563	94		NM_001001563	82		NM_001819	108		NM_001819	103		NM_001024924	52		NM_001024924	110
NM_003736	58		NM_003736	7		NM_004051	37		NM_004051	83		NM_002923	51		NM_002923	57		NM_031280	94		NM_031280	77		NM_001836	50		NM_001836	78		NM_001024937	74		NM_001024937	97
NM_003737	46		NM_003737	3		NM_004075	88		NM_004075	95		NM_002924	117		NM_002924	73		NM_001872	94		NM_001872	62		NM_001846	3		NM_001846	59		NM_001024959	51		NM_001024959	53
NM_003753	72		NM_003753	64		NM_004077	60		NM_004077	15		NM_002930	51		NM_002930	54		NM_000365	94		NM_000365	54		NM_001855	82		NM_001855	96		NM_001025108	52		NM_001025108	72
NM_003755	57		NM_003755	51		NM_004080	59		NM_004080	13		NM_002938	100		NM_002938	60		NM_032136	93		NM_032136	115		NM_001862	88		NM_001862	184		NM_001025201	58		NM_001025201	56
NM_003756	69		NM_003756	64		NM_004082	134		NM_004082	108		NM_002948	107		NM_002948	105		NM_173580	93		NM_173580	114		NM_001865	104		NM_001865	71		NM_001025203	75		NM_001025203	51
NM_003806	3		NM_003806	44		NM_004092	66		NM_004092	56		NM_003000	54		NM_003000	72		NM_004464	93		NM_004464	105		NM_001866	51		NM_001866	64		NM_001025234	85		NM_001025234	29
NM_003812	60		NM_003812	62		NM_004093	7		NM_004093	14		NM_003002	50		NM_003002	85		NM_138279	93		NM_138279	98		NM_001868	68		NM_001868	67		NM_001025780	60		NM_001025780	48
NM_003820	54		NM_003820	8		NM_004098	140		NM_004098	102		NM_003010	57		NM_003010	79		NM_175068	93		NM_175068	93		NM_001869	104		NM_001869	66		NM_001026	75		NM_001026	56
NM_003845	52		NM_003845	8		NM_004102	55		NM_004102	60		NM_003011	54		NM_003011	55		NM_015980	93		NM_015980	92		NM_001872	94		NM_001872	111		NM_001026383	118		NM_001026383	87
NM_003896	54		NM_003896	37		NM_004110	51		NM_004110	14		NM_003016	64		NM_003016	59		NM_002846	93		NM_002846	6		NM_001883	94		NM_001883	61		NM_001029860	65		NM_001029860	53
NM_003903	53		NM_003903	59		NM_004116	84		NM_004116	91		NM_003020	144		NM_003020	113		NM_014186	93		NM_014186	3		NM_001897	50		NM_001897	52		NM_001029881	59		NM_001029881	69
NM_003910	65		NM_003910	58		NM_004120	31		NM_004120	24		NM_003026	79		NM_003026	92		NM_173059	92		NM_173059	188		NM_001905	53		NM_001905	61		NM_001029882	63		NM_001029882	73
NM_003919	53		NM_003919	58		NM_004126	99		NM_004126	14		NM_003027	15		NM_003027	75		NM_181719	92		NM_181719	141		NM_001908	22		NM_001908	55		NM_001030005	53		NM_001030005	51
NM_003921	40		NM_003921	20		NM_004135	128		NM_004135	133		NM_003042	32		NM_003042	18		NM_006361	92		NM_006361	108		NM_001912	4		NM_001912	50		NM_001030006	77		NM_001030006	62
NM_003923	3		NM_003923	3		NM_004143	64		NM_004143	59		NM_003047	7		NM_003047	14		NM_006205	92		NM_006205	93		NM_001916	141		NM_001916	80		NM_001030019	56		NM_001030019	55
NM_003938	3		NM_003938	5		NM_004172	66		NM_004172	53		NM_003072	57		NM_003072	15		NM_005292	92		NM_005292	88		NM_001942	199		NM_001942	136		NM_001030060	56		NM_001030060	55
NM_003951	69		NM_003951	61		NM_004181	184		NM_004181	75		NM_003075	12		NM_003075	23		NM_000867	92		NM_000867	84		NM_001943	84		NM_001943	100		NM_001030288	87		NM_001030288	77
NM_003958	55		NM_003958	52		NM_004184	56		NM_004184	51		NM_003081	270		NM_003081	128		NM_001497	92		NM_001497	83		NM_001944	115		NM_001944	112		NM_001031623	56		NM_001031623	54
NM_003981	51		NM_003981	3		NM_004209	94		NM_004209	76		NM_003090	50		NM_003090	61		NM_001941	92		NM_001941	80		NM_001945	55		NM_001945	51		NM_001031672	105		NM_001031672	82
NM_004040	24		NM_004040	3		NM_004214	195		NM_004214	79		NM_003105	57		NM_003105	56		NM_016943	92		NM_016943	73		NM_001951	59		NM_001951	54		NM_001031680	66		NM_001031680	149
NM_004074	51		NM_004074	44		NM_004247	58		NM_004247	54		NM_003134	45		NM_003134	52		NM_000298	92		NM_000298	61		NM_001956	54		NM_001956	74		NM_001031714	53		NM_001031714	67
NM_004077	54		NM_004077	3		NM_004263	64		NM_004263	59		NM_003136	59		NM_003136	81		NM_005992	92		NM_005992	61		NM_001958	68		NM_001958	63		NM_001031715	74		NM_001031715	69
NM_004082	94		NM_004082	55		NM_004281	91		NM_004281	47		NM_003151	212		NM_003151	70		NM_032801	92		NM_032801	60		NM_001965	3		NM_001965	3		NM_001031739	54		NM_001031739	68
NM_004092	90		NM_004092	70		NM_004293	88		NM_004293	58		NM_003168	59		NM_003168	14		NM_153229	91		NM_153229	267		NM_001973	65		NM_001973	73		NM_001031740	58		NM_001031740	56
NM_004093	9		NM_004093	3		NM_004301	16		NM_004301	27		NM_003178	69		NM_003178	51		NM_005972	91		NM_005972	132		NM_001975	57		NM_001975	119		NM_001031748	60		NM_001031748	101
NM_004102	58		NM_004102	39		NM_004335	75		NM_004335	14		NM_003275	145		NM_003275	59		NM_152701	91		NM_152701	126		NM_001977	72		NM_001977	75		NM_001031804	44		NM_001031804	78
NM_004120	12		NM_004120	5		NM_004342	31		NM_004342	29		NM_003294	51		NM_003294	39		NM_003822	91		NM_003822	116		NM_001987	58		NM_001987	66		NM_001031809	98		NM_001031809	92
NM_004135	97		NM_004135	59		NM_004344	60		NM_004344	93		NM_003310	55		NM_003310	61		NM_015701	91		NM_015701	108		NM_001994	58		NM_001994	97		NM_001031839	75		NM_001031839	70
NM_004147	76		NM_004147	57		NM_004373	23		NM_004373	17		NM_003314	75		NM_003314	60		NM_012202	91		NM_012202	105		NM_001999	53		NM_001999	95		NM_001032367	50		NM_001032367	73
NM_004152	51		NM_004152	91		NM_004380	53		NM_004380	15		NM_003315	56		NM_003315	51		NM_001012993	91		NM_001012993	91		NM_002017	61		NM_002017	91		NM_001032381	100		NM_001032381	66
NM_004161	52		NM_004161	121		NM_004385	37		NM_004385	47		NM_003321	62		NM_003321	42		NM_032521	91		NM_032521	91		NM_002023	6		NM_002023	38		NM_001032391	91		NM_001032391	59
NM_004168	50		NM_004168	69		NM_004386	73		NM_004386	14		NM_003329	80		NM_003329	106		NM_001562	91		NM_001562	84		NM_002028	128		NM_002028	89		NM_001032396	64		NM_001032396	82
NM_004181	139		NM_004181	179		NM_004395	7		NM_004395	54		NM_003330	57		NM_003330	55		NM_203304	91		NM_203304	78		NM_002030	143		NM_002030	99		NM_001033024	68		NM_001033024	54
NM_004184	54		NM_004184	83		NM_004428	11		NM_004428	42		NM_003334	65		NM_003334	51		NM_001819	91		NM_001819	64		NM_002042	69		NM_002042	106		NM_001033050	6		NM_001033050	19
NM_004214	184		NM_004214	102		NM_004435	64		NM_004435	82		NM_003339	60		NM_003339	58		NM_014240	91		NM_014240	63		NM_002048	71		NM_002048	55		NM_001033080	62		NM_001033080	68
NM_004231	84		NM_004231	39		NM_004445	64		NM_004445	14		NM_003345	54		NM_003345	15		NM_016505	91		NM_016505	62		NM_002052	67		NM_002052	74		NM_001033088	70		NM_001033088	121
NM_004238	61		NM_004238	65		NM_004447	129		NM_004447	65		NM_003348	93		NM_003348	113		NM_014299	91		NM_014299	54		NM_002053	35		NM_002053	65		NM_001033549	56		NM_001033549	87
NM_004247	58		NM_004247	44		NM_004487	58		NM_004487	63		NM_003365	98		NM_003365	108		NM_198505	91		NM_198505	53		NM_002059	51		NM_002059	68		NM_001033561	80		NM_001033561	88
NM_004304	3		NM_004304	3		NM_004490	51		NM_004490	13		NM_003366	106		NM_003366	163		NM_013265	91		NM_013265	52		NM_002080	113		NM_002080	130		NM_001033574	132		NM_001033574	84
NM_004305	21		NM_004305	15		NM_004509	6		NM_004509	22		NM_003372	71		NM_003372	92		NM_004711	91		NM_004711	8		NM_002081	3		NM_002081	16		NM_001033581	58		NM_001033581	57
NM_004342	19		NM_004342	23		NM_004512	25		NM_004512	15		NM_003375	61		NM_003375	62		NM_006803	90		NM_006803	167		NM_002084	55		NM_002084	67		NM_001033662	68		NM_001033662	58
NM_004344	58		NM_004344	146		NM_004521	77		NM_004521	84		NM_003385	220		NM_003385	116		NM_173160	90		NM_173160	160		NM_002101	63		NM_002101	56		NM_001033723	153		NM_001033723	66
NM_004373	18		NM_004373	3		NM_004539	80		NM_004539	58		NM_003404	109		NM_003404	164		NM_006627	90		NM_006627	138		NM_002104	68		NM_002104	100		NM_001033855	24		NM_001033855	10
NM_004380	50		NM_004380	11		NM_004542	56		NM_004542	92		NM_003405	122		NM_003405	76		NM_130441	90		NM_130441	132		NM_002105	94		NM_002105	26		NM_001033930	60		NM_001033930	51
NM_004398	94		NM_004398	54		NM_004544	56		NM_004544	87		NM_003406	214		NM_003406	74		NM_174975	90		NM_174975	119		NM_002134	67		NM_002134	54		NM_001033952	56		NM_001033952	146
NM_004399	4		NM_004399	6		NM_004553	58		NM_004553	107		NM_003417	3		NM_003417	19		XM_931068	90		XM_931068	100		NM_002148	109		NM_002148	67		NM_001034023	76		NM_001034023	63
NM_004411	150		NM_004411	82		NM_004564	109		NM_004564	17		NM_003456	52		NM_003456	20		NM_001037162	90		NM_001037162	96		NM_002158	11		NM_002158	56		NM_001034025	51		NM_001034025	50
NM_004420	23		NM_004420	49		NM_004566	123		NM_004566	77		NM_003458	98		NM_003458	65		NM_005838	90		NM_005838	95		NM_002159	102		NM_002159	80		NM_001034116	51		NM_001034116	71
NM_004422	12		NM_004422	17		NM_004576	65		NM_004576	78		NM_003469	133		NM_003469	92		NM_205864	90		NM_205864	91		NM_002168	28		NM_002168	34		NM_001034832	68		NM_001034832	50
NM_004445	53		NM_004445	3		NM_004600	49		NM_004600	132		NM_003507	39		NM_003507	14		NM_001883	90		NM_001883	81		NM_002169	112		NM_002169	81		NM_001034996	52		NM_001034996	35
NM_004459	55		NM_004459	5		NM_004603	69		NM_004603	54		NM_003567	65		NM_003567	14		NM_173817	90		NM_173817	77		NM_002170	69		NM_002170	74		NM_001035005	68		NM_001035005	71
NM_004487	58		NM_004487	3		NM_004624	30		NM_004624	15		NM_003590	89		NM_003590	117		NM_016116	90		NM_016116	71		NM_002171	72		NM_002171	63		NM_001035247	86		NM_001035247	60
NM_004508	89		NM_004508	91		NM_004642	68		NM_004642	31		NM_003592	112		NM_003592	87		NM_002644	90		NM_002644	66		NM_002187	69		NM_002187	78		NM_001035260	59		NM_001035260	66
NM_004509	3		NM_004509	9		NM_004644	110		NM_004644	58		NM_003626	37		NM_003626	16		NM_001032281	90		NM_001032281	62		NM_002190	103		NM_002190	97		NM_001037162	95		NM_001037162	117
NM_004521	61		NM_004521	8		NM_004651	122		NM_004651	89		NM_003633	125		NM_003633	58		NM_006204	90		NM_006204	62		NM_002193	74		NM_002193	50		NM_001037223	86		NM_001037223	83
NM_004531	49		NM_004531	78		NM_004711	64		NM_004711	100		NM_003646	38		NM_003646	37		NM_145258	90		NM_145258	55		NM_002195	65		NM_002195	75		NM_001037305	101		NM_001037305	147
NM_004539	79		NM_004539	89		NM_004712	9		NM_004712	108		NM_003651	47		NM_003651	34		NM_015526	90		NM_015526	52		NM_002199	3		NM_002199	32		NM_001037334	59		NM_001037334	61
NM_004541	70		NM_004541	102		NM_004719	59		NM_004719	70		NM_003653	117		NM_003653	83		NM_014252	90		NM_014252	51		NM_002202	101		NM_002202	69		NM_001037335	152		NM_001037335	82
NM_004542	51		NM_004542	3		NM_004734	64		NM_004734	89		NM_003675	3		NM_003675	63		NM_005322	89		NM_005322	146		NM_002205	52		NM_002205	50		NM_001037343	127		NM_001037343	111
NM_004544	58		NM_004544	66		NM_004737	99		NM_004737	95		NM_003676	3		NM_003676	14		NM_000125	89		NM_000125	125		NM_002212	16		NM_002212	66		NM_001037631	103		NM_001037631	72
NM_004548	187		NM_004548	144		NM_004745	57		NM_004745	13		NM_003677	52		NM_003677	76		NM_005543	89		NM_005543	91		NM_002214	52		NM_002214	67		NM_001037637	72		NM_001037637	81
NM_004551	93		NM_004551	117		NM_004755	27		NM_004755	53		NM_003680	60		NM_003680	52		NM_005523	89		NM_005523	89		NM_002215	91		NM_002215	53		NM_001037639	52		NM_001037639	78
NM_004552	60		NM_004552	118		NM_004756	49		NM_004756	13		NM_003682	90		NM_003682	53		NM_003411	89		NM_003411	80		NM_002221	23		NM_002221	36		NM_001037807	84		NM_001037807	121
NM_004553	68		NM_004553	61		NM_004782	6		NM_004782	13		NM_003685	7		NM_003685	62		NM_000641	89		NM_000641	73		NM_002237	54		NM_002237	55		NM_001037808	76		NM_001037808	64
NM_004564	112		NM_004564	34		NM_004786	109		NM_004786	117		NM_003705	136		NM_003705	101		NM_145283	89		NM_145283	56		NM_002243	65		NM_002243	96		NM_001037814	71		NM_001037814	25
NM_004577	38		NM_004577	6		NM_004787	83		NM_004787	16		NM_003715	62		NM_003715	52		NM_000306	89		NM_000306	54		NM_002250	11		NM_002250	63		NM_001038	63		NM_001038	109
NM_004588	77		NM_004588	20		NM_004788	6		NM_004788	31		NM_003716	64		NM_003716	57		NM_152546	89		NM_152546	52		NM_002253	12		NM_002253	52		NM_001038618	52		NM_001038618	52
NM_004592	40		NM_004592	15		NM_004789	62		NM_004789	45		NM_003720	50		NM_003720	81		NM_004542	89		NM_004542	18		NM_002254	75		NM_002254	61		NM_001038633	112		NM_001038633	130
NM_004598	70		NM_004598	93		NM_004817	124		NM_004817	121		NM_003735	58		NM_003735	14		NM_001001973	88		NM_001001973	164		NM_002258	100		NM_002258	78		NM_001038702	59		NM_001038702	53
NM_004615	70		NM_004615	64		NM_004834	138		NM_004834	76		NM_003736	58		NM_003736	14		NM_021815	88		NM_021815	151		NM_002262	156		NM_002262	136		NM_001039132	81		NM_001039132	51
NM_004674	102		NM_004674	83		NM_004840	20		NM_004840	13		NM_003737	58		NM_003737	25		NM_005238	88		NM_005238	110		NM_002265	20		NM_002265	73		NM_001039141	83		NM_001039141	73
NM_004684	52		NM_004684	6		NM_004849	62		NM_004849	13		NM_003753	71		NM_003753	41		NM_139264	88		NM_139264	92		NM_002270	52		NM_002270	79		NM_001039350	54		NM_001039350	68
NM_004687	96		NM_004687	104		NM_004853	71		NM_004853	147		NM_003756	78		NM_003756	89		NM_033106	88		NM_033106	83		NM_002276	134		NM_002276	96		NM_001039360	90		NM_001039360	80
NM_004689	51		NM_004689	7		NM_004867	67		NM_004867	16		NM_003772	3		NM_003772	14		NM_145286	88		NM_145286	60		NM_002280	75		NM_002280	85		NM_001039366	141		NM_001039366	99
NM_004711	59		NM_004711	3		NM_004869	66		NM_004869	62		NM_003773	51		NM_003773	15		NM_175053	88		NM_175053	59		NM_002289	87		NM_002289	84		NM_001039375	75		NM_001039375	60
NM_004713	28		NM_004713	3		NM_004872	61		NM_004872	52		NM_003776	103		NM_003776	54		NM_173491	88		NM_173491	56		NM_002293	22		NM_002293	67		NM_001039457	87		NM_001039457	121
NM_004719	61		NM_004719	5		NM_004894	120		NM_004894	92		NM_003787	84		NM_003787	52		NM_152832	88		NM_152832	3		NM_002301	53		NM_002301	91		NM_001039463	69		NM_001039463	108
NM_004737	85		NM_004737	52		NM_004905	53		NM_004905	65		NM_003795	106		NM_003795	55		NM_003246	87		NM_003246	210		NM_002302	69		NM_002302	105		NM_001039476	59		NM_001039476	22
NM_004755	40		NM_004755	3		NM_004926	103		NM_004926	72		NM_003806	3		NM_003806	17		NM_013939	87		NM_013939	159		NM_002318	68		NM_002318	79		NM_001039492	58		NM_001039492	60
NM_004773	79		NM_004773	107		NM_004935	150		NM_004935	114		NM_003820	54		NM_003820	23		NM_021803	87		NM_021803	137		NM_002333	50		NM_002333	53		NM_001039504	68		NM_001039504	86
NM_004774	125		NM_004774	33		NM_004937	6		NM_004937	15		NM_003845	55		NM_003845	14		NM_144975	87		NM_144975	133		NM_002336	52		NM_002336	80		NM_001039535	56		NM_001039535	70
NM_004786	105		NM_004786	59		NM_004953	6		NM_004953	14		NM_003846	68		NM_003846	93		NM_001004420	87		NM_001004420	118		NM_002345	57		NM_002345	75		NM_001039569	109		NM_001039569	112
NM_004788	12		NM_004788	18		NM_004958	114		NM_004958	53		NM_003849	86		NM_003849	66		NM_001230	87		NM_001230	118		NM_002349	54		NM_002349	72		NM_001039571	68		NM_001039571	60
NM_004792	53		NM_004792	36		NM_004964	94		NM_004964	14		NM_003870	52		NM_003870	15		NM_003504	87		NM_003504	109		NM_002351	150		NM_002351	59		NM_001039574	56		NM_001039574	56
NM_004796	84		NM_004796	68		NM_004973	57		NM_004973	33		NM_003886	3		NM_003886	15		NM_007127	87		NM_007127	107		NM_002357	51		NM_002357	51		NM_001039617	77		NM_001039617	87
NM_004798	52		NM_004798	60		NM_004990	61		NM_004990	74		NM_003896	53		NM_003896	57		NM_003238	87		NM_003238	98		NM_002363	215		NM_002363	168		NM_001039643	70		NM_001039643	86
NM_004832	172		NM_004832	56		NM_005001	105		NM_005001	87		NM_003903	51		NM_003903	26		NM_014183	87		NM_014183	95		NM_002365	108		NM_002365	71		NM_001039697	4		NM_001039697	5
NM_004853	74		NM_004853	31		NM_005002	120		NM_005002	77		NM_003910	60		NM_003910	71		NM_001005281	87		NM_001005281	70		NM_002367	72		NM_002367	142		NM_001043	191		NM_001043	77
NM_004859	232		NM_004859	234		NM_005010	50		NM_005010	95		NM_003914	81		NM_003914	55		NM_181441	87		NM_181441	55		NM_002381	122		NM_002381	63		NM_001062	53		NM_001062	115
NM_004872	77		NM_004872	59		NM_005016	61		NM_005016	13		NM_003916	60		NM_003916	76		NM_052832	86		NM_052832	133		NM_002387	72		NM_002387	80		NM_001064	124		NM_001064	71
NM_004884	4		NM_004884	4		NM_005044	100		NM_005044	17		NM_003919	53		NM_003919	79		NM_004894	86		NM_004894	130		NM_002392	110		NM_002392	82		NM_001067	137		NM_001067	99
NM_004894	99		NM_004894	115		NM_005056	44		NM_005056	45		NM_003921	27		NM_003921	20		NM_022158	86		NM_022158	130		NM_002398	65		NM_002398	55		NM_001076	70		NM_001076	120
NM_004905	13		NM_004905	4		NM_005086	90		NM_005086	38		NM_003928	98		NM_003928	63		NM_002258	86		NM_002258	129		NM_002405	74		NM_002405	91		NM_001077	58		NM_001077	106
NM_004926	92		NM_004926	6		NM_005094	23		NM_005094	15		NM_003947	69		NM_003947	67		NM_152393	86		NM_152393	94		NM_002407	56		NM_002407	89		NM_001079	103		NM_001079	55
NM_004939	226		NM_004939	52		NM_005097	6		NM_005097	14		NM_003951	64		NM_003951	51		NM_080818	86		NM_080818	88		NM_002417	123		NM_002417	93		NM_001083	116		NM_001083	72
NM_004947	54		NM_004947	63		NM_005138	71		NM_005138	124		NM_003981	50		NM_003981	50		NM_007274	86		NM_007274	84		NM_002421	133		NM_002421	110		NM_001088	55		NM_001088	64
NM_004958	104		NM_004958	58		NM_005146	52		NM_005146	58		NM_004040	39		NM_004040	16		NM_006818	86		NM_006818	80		NM_002423	78		NM_002423	77		NM_001091	108		NM_001091	58
NM_004968	73		NM_004968	47		NM_005161	64		NM_005161	71		NM_004045	50		NM_004045	57		NM_139175	86		NM_139175	79		NM_002424	51		NM_002424	63		NM_001098	124		NM_001098	102
NM_004990	54		NM_004990	23		NM_005167	44		NM_005167	13		NM_004074	52		NM_004074	53		NM_014230	86		NM_014230	71		NM_002425	75		NM_002425	66		NM_001104	90		NM_001104	56
NM_005002	112		NM_005002	65		NM_005194	19		NM_005194	56		NM_004077	50		NM_004077	19		NM_052964	86		NM_052964	70		NM_002426	77		NM_002426	62		NM_001110	48		NM_001110	72
NM_005003	160		NM_005003	144		NM_005197	50		NM_005197	50		NM_004092	84		NM_004092	69		NM_006917	86		NM_006917	61		NM_002437	94		NM_002437	52		NM_001125	139		NM_001125	90
NM_005004	84		NM_005004	56		NM_005244	40		NM_005244	13		NM_004111	59		NM_004111	14		NM_033358	86		NM_033358	60		NM_002440	70		NM_002440	64		NM_001130	4		NM_001130	25
NM_005009	55		NM_005009	7		NM_005245	187		NM_005245	52		NM_004114	53		NM_004114	60		NM_016247	86		NM_016247	59		NM_002443	86		NM_002443	116		NM_001133	94		NM_001133	184
NM_005015	40		NM_005015	24		NM_005261	12		NM_005261	54		NM_004116	92		NM_004116	67		XM_048235	86		XM_048235	53		NM_002449	55		NM_002449	61		NM_001142	59		NM_001142	85
NM_005016	61		NM_005016	71		NM_005295	55		NM_005295	13		NM_004120	18		NM_004120	19		NM_176821	86		NM_176821	45		NM_002460	57		NM_002460	73		NM_001143	50		NM_001143	34
NM_005056	40		NM_005056	19		NM_005296	54		NM_005296	23		NM_004135	107		NM_004135	59		NM_002153	85		NM_002153	131		NM_002468	10		NM_002468	50		NM_001147	32		NM_001147	28
NM_005086	61		NM_005086	23		NM_005302	63		NM_005302	32		NM_004147	76		NM_004147	51		XM_926610	85		XM_926610	121		NM_002472	105		NM_002472	73		NM_001148	73		NM_001148	57
NM_005094	34		NM_005094	5		NM_005318	6		NM_005318	30		NM_004161	52		NM_004161	68		NM_138817	85		NM_138817	116		NM_002475	64		NM_002475	53		NM_001152	77		NM_001152	131
NM_005097	3		NM_005097	40		NM_005336	50		NM_005336	67		NM_004168	50		NM_004168	78		NM_005913	85		NM_005913	107		NM_002482	10		NM_002482	48		NM_001155	112		NM_001155	66
NM_005147	110		NM_005147	55		NM_005354	54		NM_005354	17		NM_004170	59		NM_004170	60		NM_001039457	85		NM_001039457	90		NM_002488	119		NM_002488	148		NM_001156	141		NM_001156	51
NM_005180	67		NM_005180	4		NM_005369	24		NM_005369	13		NM_004175	18		NM_004175	21		NM_001635	85		NM_001635	87		NM_002489	56		NM_002489	73		NM_001161	53		NM_001161	50
NM_005184	166		NM_005184	83		NM_005400	50		NM_005400	42		NM_004181	149		NM_004181	92		NM_000446	85		NM_000446	86		NM_002502	57		NM_002502	79		NM_001171	62		NM_001171	168
NM_005195	16		NM_005195	12		NM_005410	124		NM_005410	14		NM_004214	183		NM_004214	80		NM_001031802	85		NM_001031802	84		NM_002505	63		NM_002505	81		NM_001183	157		NM_001183	94
NM_005235	6		NM_005235	3		NM_005431	7		NM_005431	22		NM_004233	60		NM_004233	73		NM_002650	85		NM_002650	74		NM_002506	6		NM_002506	63		NM_001184	63		NM_001184	63
NM_005271	18		NM_005271	16		NM_005433	41		NM_005433	13		NM_004236	60		NM_004236	94		NM_001006946	85		NM_001006946	66		NM_002518	25		NM_002518	62		NM_001185	87		NM_001185	51
NM_005302	52		NM_005302	9		NM_005440	14		NM_005440	40		NM_004238	56		NM_004238	55		NM_007009	85		NM_007009	59		NM_002523	3		NM_002523	50		NM_001189	68		NM_001189	62
NM_005326	70		NM_005326	93		NM_005443	105		NM_005443	21		NM_004255	60		NM_004255	115		NM_152329	85		NM_152329	57		NM_002525	3		NM_002525	57		NM_001197	64		NM_001197	67
NM_005333	33		NM_005333	76		NM_005445	43		NM_005445	19		NM_004264	59		NM_004264	72		NM_018437	84		NM_018437	199		NM_002528	12		NM_002528	30		NM_001203	70		NM_001203	53
NM_005340	126		NM_005340	85		NM_005458	154		NM_005458	95		NM_004280	58		NM_004280	59		NM_006061	84		NM_006061	104		NM_002546	90		NM_002546	67		NM_001214	169		NM_001214	74
NM_005354	44		NM_005354	5		NM_005499	52		NM_005499	61		NM_004293	82		NM_004293	76		NM_002729	84		NM_002729	100		NM_002553	61		NM_002553	50		NM_001216	51		NM_001216	50
NM_005369	19		NM_005369	3		NM_005505	34		NM_005505	14		NM_004311	66		NM_004311	14		NM_172071	84		NM_172071	91		NM_002581	79		NM_002581	84		NM_001226	69		NM_001226	61
NM_005389	117		NM_005389	83		NM_005524	48		NM_005524	23		NM_004319	59		NM_004319	59		NM_173605	84		NM_173605	85		NM_002584	62		NM_002584	58		NM_001230	105		NM_001230	81
NM_005431	12		NM_005431	56		NM_005531	67		NM_005531	88		NM_004326	24		NM_004326	20		NM_145046	84		NM_145046	75		NM_002597	90		NM_002597	100		NM_001233	59		NM_001233	52
NM_005440	12		NM_005440	3		NM_005532	60		NM_005532	14		NM_004344	58		NM_004344	65		NM_001560	84		NM_001560	63		NM_002609	53		NM_002609	47		NM_001234	71		NM_001234	60
NM_005445	51		NM_005445	37		NM_005534	50		NM_005534	23		NM_004374	89		NM_004374	132		NM_181644	84		NM_181644	59		NM_002615	80		NM_002615	56		NM_001237	51		NM_001237	117
NM_005458	87		NM_005458	68		NM_005566	73		NM_005566	71		NM_004380	51		NM_004380	29		NM_021640	84		NM_021640	56		NM_002616	3		NM_002616	9		NM_001240	4		NM_001240	59
NM_005471	57		NM_005471	62		NM_005567	11		NM_005567	70		NM_004383	69		NM_004383	19		NM_207408	84		NM_207408	56		NM_002622	33		NM_002622	69		NM_001246	83		NM_001246	63
NM_005484	110		NM_005484	76		NM_005569	66		NM_005569	19		NM_004385	5		NM_004385	14		NM_024764	84		NM_024764	55		NM_002633	53		NM_002633	51		NM_001247	61		NM_001247	70
NM_005494	51		NM_005494	71		NM_005574	66		NM_005574	13		NM_004395	4		NM_004395	41		NM_024013	84		NM_024013	52		NM_002639	61		NM_002639	63		NM_001250	86		NM_001250	58
NM_005499	52		NM_005499	3		NM_005578	60		NM_005578	39		NM_004398	100		NM_004398	67		NM_002289	83		NM_002289	146		NM_002644	101		NM_002644	74		NM_001258	165		NM_001258	110
NM_005534	52		NM_005534	3		NM_005589	50		NM_005589	32		NM_004399	4		NM_004399	17		NM_013234	83		NM_013234	124		NM_002648	3		NM_002648	35		NM_001259	100		NM_001259	79
NM_005548	67		NM_005548	62		NM_005594	80		NM_005594	22		NM_004403	53		NM_004403	14		NM_014041	83		NM_014041	117		NM_002650	78		NM_002650	63		NM_001270	33		NM_001270	27
NM_005552	164		NM_005552	157		NM_005595	157		NM_005595	47		NM_004411	196		NM_004411	165		NM_003967	83		NM_003967	89		NM_002653	100		NM_002653	151		NM_001271	79		NM_001271	57
NM_005560	62		NM_005560	4		NM_005597	37		NM_005597	60		NM_004420	21		NM_004420	63		NM_031891	83		NM_031891	82		NM_002658	77		NM_002658	64		NM_001273	13		NM_001273	40
NM_005566	62		NM_005566	68		NM_005600	6		NM_005600	38		NM_004422	18		NM_004422	40		NM_005273	83		NM_005273	81		NM_002664	52		NM_002664	58		NM_001274	130		NM_001274	116
NM_005574	45		NM_005574	21		NM_005602	70		NM_005602	24		NM_004435	56		NM_004435	38		XM_031009	83		XM_031009	79		NM_002669	50		NM_002669	9		NM_001280	75		NM_001280	56
NM_005578	54		NM_005578	16		NM_005604	85		NM_005604	26		NM_004445	52		NM_004445	52		NM_001013732	83		NM_001013732	67		NM_002673	84		NM_002673	64		NM_001281	78		NM_001281	117
NM_005594	83		NM_005594	76		NM_005627	12		NM_005627	112		NM_004446	26		NM_004446	14		NM_017708	83		NM_017708	67		NM_002690	100		NM_002690	52		NM_001287	54		NM_001287	52
NM_005596	57		NM_005596	3		NM_005646	59		NM_005646	63		NM_004467	21		NM_004467	14		NM_024718	83		NM_024718	67		NM_002700	80		NM_002700	54		NM_001305	58		NM_001305	57
NM_005597	37		NM_005597	3		NM_005647	78		NM_005647	16		NM_004487	63		NM_004487	41		NM_006285	83		NM_006285	65		NM_002704	65		NM_002704	57		NM_001306	178		NM_001306	88
NM_005604	73		NM_005604	13		NM_005650	18		NM_005650	18		NM_004508	82		NM_004508	51		XM_038150	83		XM_038150	61		NM_002712	158		NM_002712	102		NM_001307	82		NM_001307	68
NM_005643	3		NM_005643	4		NM_005653	65		NM_005653	14		NM_004528	162		NM_004528	101		NM_006281	83		NM_006281	56		NM_002722	105		NM_002722	99		NM_001316	126		NM_001316	108
NM_005646	65		NM_005646	14		NM_005665	6		NM_005665	20		NM_004531	51		NM_004531	62		NM_004057	83		NM_004057	54		NM_002723	50		NM_002723	66		NM_001319	47		NM_001319	60
NM_005647	73		NM_005647	3		NM_005679	38		NM_005679	13		NM_004539	91		NM_004539	102		NM_031420	83		NM_031420	51		NM_002726	65		NM_002726	64		NM_001323	225		NM_001323	100
NM_005650	9		NM_005650	15		NM_005697	20		NM_005697	14		NM_004541	80		NM_004541	123		NM_152728	83		NM_152728	51		NM_002727	3		NM_002727	50		NM_001335	65		NM_001335	60
NM_005654	78		NM_005654	31		NM_005698	53		NM_005698	52		NM_004542	53		NM_004542	57		NM_006349	83		NM_006349	48		NM_002729	91		NM_002729	66		NM_001340	123		NM_001340	171
NM_005662	115		NM_005662	85		NM_005729	36		NM_005729	13		NM_004544	62		NM_004544	48		NM_005723	83		NM_005723	25		NM_002739	24		NM_002739	59		NM_001344	150		NM_001344	70
NM_005663	133		NM_005663	34		NM_005735	78		NM_005735	14		NM_004546	52		NM_004546	76		NM_057161	83		NM_057161	18		NM_002746	76		NM_002746	42		NM_001355	85		NM_001355	115
NM_005665	9		NM_005665	4		NM_005736	67		NM_005736	100		NM_004548	197		NM_004548	89		NM_006087	83		NM_006087	3		NM_002756	5		NM_002756	22		NM_001358	78		NM_001358	97
NM_005669	149		NM_005669	93		NM_005749	108		NM_005749	86		NM_004551	91		NM_004551	123		NM_004344	82		NM_004344	171		NM_002771	69		NM_002771	59		NM_001359	52		NM_001359	56
NM_005688	85		NM_005688	16		NM_005754	52		NM_005754	14		NM_004552	66		NM_004552	68		NM_144696	82		NM_144696	162		NM_002772	69		NM_002772	69		NM_001369	56		NM_001369	52
NM_005690	60		NM_005690	44		NM_005777	31		NM_005777	24		NM_004553	68		NM_004553	58		NM_004214	82		NM_004214	140		NM_002773	81		NM_002773	69		NM_001386	72		NM_001386	66
NM_005697	3		NM_005697	3		NM_005780	39		NM_005780	13		NM_004564	116		NM_004564	73		NM_153838	82		NM_153838	119		NM_002794	77		NM_002794	82		NM_001398	59		NM_001398	52
NM_005707	19		NM_005707	5		NM_005809	67		NM_005809	149		NM_004576	88		NM_004576	104		NM_025239	82		NM_025239	95		NM_002795	113		NM_002795	97		NM_001405	86		NM_001405	87
NM_005735	68		NM_005735	7		NM_005813	65		NM_005813	31		NM_004577	51		NM_004577	30		NM_005458	82		NM_005458	80		NM_002797	64		NM_002797	118		NM_001414	77		NM_001414	57
NM_005736	60		NM_005736	75		NM_005817	52		NM_005817	14		NM_004598	74		NM_004598	85		NM_025091	82		NM_025091	79		NM_002798	65		NM_002798	75		NM_001416	76		NM_001416	53
NM_005741	52		NM_005741	4		NM_005827	67		NM_005827	97		NM_004615	71		NM_004615	96		NM_015613	82		NM_015613	77		NM_002799	136		NM_002799	137		NM_001418	77		NM_001418	124
NM_005749	101		NM_005749	9		NM_005863	58		NM_005863	15		NM_004627	85		NM_004627	53		NM_024790	82		NM_024790	68		NM_002807	94		NM_002807	151		NM_001420	104		NM_001420	83
NM_005754	26		NM_005754	5		NM_005869	30		NM_005869	17		NM_004635	61		NM_004635	18		NM_153377	82		NM_153377	61		NM_002812	117		NM_002812	103		NM_001422	86		NM_001422	66
NM_005789	52		NM_005789	53		NM_005872	67		NM_005872	94		NM_004663	118		NM_004663	97		NM_025258	82		NM_025258	59		NM_002819	5		NM_002819	42		NM_001423	7		NM_001423	53
NM_005817	44		NM_005817	6		NM_005886	50		NM_005886	88		NM_004684	51		NM_004684	91		NM_016657	82		NM_016657	58		NM_002823	4		NM_002823	32		NM_001429	72		NM_001429	17
NM_005827	62		NM_005827	69		NM_005923	104		NM_005923	92		NM_004687	96		NM_004687	72		NM_017432	82		NM_017432	23		NM_002858	52		NM_002858	50		NM_001459	62		NM_001459	56
NM_005836	38		NM_005836	55		NM_005949	134		NM_005949	61		NM_004689	42		NM_004689	15		NM_003742	81		NM_003742	310		NM_002861	34		NM_002861	5		NM_001461	53		NM_001461	81
NM_005869	40		NM_005869	3		NM_005951	78		NM_005951	20		NM_004703	51		NM_004703	52		NM_014423	81		NM_014423	124		NM_002866	101		NM_002866	23		NM_001464	67		NM_001464	61
NM_005886	50		NM_005886	3		NM_005952	86		NM_005952	61		NM_004718	80		NM_004718	53		NM_199425	81		NM_199425	107		NM_002875	104		NM_002875	93		NM_001465	68		NM_001465	99
NM_005917	232		NM_005917	72		NM_005953	72		NM_005953	99		NM_004735	8		NM_004735	16		NM_012375	81		NM_012375	102		NM_002893	35		NM_002893	67		NM_001468	72		NM_001468	62
NM_005918	96		NM_005918	103		NM_005956	50		NM_005956	82		NM_004737	98		NM_004737	64		NM_207013	81		NM_207013	100		NM_002924	62		NM_002924	75		NM_001472	59		NM_001472	56
NM_005954	6		NM_005954	4		NM_005964	66		NM_005964	68		NM_004773	80		NM_004773	65		NM_005736	81		NM_005736	98		NM_002948	51		NM_002948	120		NM_001474	60		NM_001474	57
NM_005956	50		NM_005956	53		NM_005965	72		NM_005965	16		NM_004774	149		NM_004774	19		NM_024641	81		NM_024641	98		NM_002949	31		NM_002949	50		NM_001475	60		NM_001475	58
NM_005957	9		NM_005957	28		NM_006000	153		NM_006000	106		NM_004786	122		NM_004786	62		NM_003755	81		NM_003755	73		NM_002951	52		NM_002951	53		NM_001476	53		NM_001476	51
NM_005981	34		NM_005981	4		NM_006023	84		NM_006023	124		NM_004788	14		NM_004788	64		NM_032805	81		NM_032805	73		NM_002956	3		NM_002956	10		NM_001489	74		NM_001489	69
NM_006000	136		NM_006000	67		NM_006031	6		NM_006031	15		NM_004789	53		NM_004789	23		NM_001692	81		NM_001692	71		NM_002960	23		NM_002960	103		NM_001494	91		NM_001494	95
NM_006003	100		NM_006003	83		NM_006038	51		NM_006038	51		NM_004794	67		NM_004794	57		NM_031900	81		NM_031900	71		NM_002969	51		NM_002969	21		NM_001497	92		NM_001497	90
NM_006004	54		NM_006004	64		NM_006062	58		NM_006062	95		NM_004796	92		NM_004796	68		NM_138419	81		NM_138419	70		NM_002972	44		NM_002972	53		NM_001505	66		NM_001505	66
NM_006023	90		NM_006023	65		NM_006066	112		NM_006066	60		NM_004798	50		NM_004798	54		NM_022041	81		NM_022041	67		NM_002976	133		NM_002976	126		NM_001507	65		NM_001507	62
NM_006054	121		NM_006054	162		NM_006069	18		NM_006069	15		NM_004832	176		NM_004832	118		NM_017821	81		NM_017821	66		NM_002988	72		NM_002988	122		NM_001512	71		NM_001512	87
NM_006055	60		NM_006055	73		NM_006074	50		NM_006074	19		NM_004853	71		NM_004853	54		NM_004391	81		NM_004391	64		NM_002993	132		NM_002993	85		NM_001514	60		NM_001514	59
NM_006066	110		NM_006066	90		NM_006077	99		NM_006077	71		NM_004859	291		NM_004859	200		NM_031291	81		NM_031291	62		NM_002994	39		NM_002994	71		NM_001518	63		NM_001518	58
NM_006077	75		NM_006077	91		NM_006080	6		NM_006080	18		NM_004872	87		NM_004872	70		NM_174944	81		NM_174944	62		NM_003000	61		NM_003000	80		NM_001520	6		NM_001520	6
NM_006080	3		NM_006080	6		NM_006088	91		NM_006088	95		NM_004884	9		NM_004884	19		NM_032391	81		NM_032391	60		NM_003005	9		NM_003005	53		NM_001522	85		NM_001522	70
NM_006083	83		NM_006083	111		NM_006094	52		NM_006094	14		NM_004894	118		NM_004894	111		NM_145014	81		NM_145014	55		NM_003007	252		NM_003007	87		NM_001525	65		NM_001525	64
NM_006084	3		NM_006084	3		NM_006099	9		NM_006099	21		NM_004905	26		NM_004905	14		NM_016046	81		NM_016046	51		NM_003008	66		NM_003008	50		NM_001526	74		NM_001526	64
NM_006086	68		NM_006086	56		NM_006106	224		NM_006106	42		NM_004926	112		NM_004926	15		NM_198074	80		NM_198074	173		NM_003013	4		NM_003013	55		NM_001531	62		NM_001531	71
NM_006088	72		NM_006088	53		NM_006107	78		NM_006107	22		NM_004929	78		NM_004929	14		NM_001043	80		NM_001043	170		NM_003017	49		NM_003017	58		NM_001535	82		NM_001535	61
NM_006110	40		NM_006110	53		NM_006108	54		NM_006108	13		NM_004930	7		NM_004930	15		NM_004672	80		NM_004672	149		NM_003025	23		NM_003025	81		NM_001537	59		NM_001537	69
NM_006111	3		NM_006111	5		NM_006110	24		NM_006110	61		NM_004934	152		NM_004934	65		NM_152347	80		NM_152347	138		NM_003026	67		NM_003026	86		NM_001560	62		NM_001560	85
NM_006159	115		NM_006159	61		NM_006114	6		NM_006114	47		NM_004937	3		NM_004937	18		NM_017545	80		NM_017545	110		NM_003037	124		NM_003037	75		NM_001561	61		NM_001561	70
NM_006176	60		NM_006176	3		NM_006141	53		NM_006141	33		NM_004939	247		NM_004939	143		NM_004829	80		NM_004829	105		NM_003038	57		NM_003038	27		NM_001562	81		NM_001562	131
NM_006178	232		NM_006178	144		NM_006142	9		NM_006142	13		NM_004947	54		NM_004947	52		NM_001002918	80		NM_001002918	104		NM_003047	51		NM_003047	14		NM_001563	163		NM_001563	62
NM_006185	43		NM_006185	17		NM_006143	52		NM_006143	70		NM_004958	95		NM_004958	52		NM_144775	80		NM_144775	89		NM_003053	52		NM_003053	58		NM_001567	55		NM_001567	50
NM_006186	40		NM_006186	3		NM_006148	60		NM_006148	15		NM_004970	4		NM_004970	17		NM_007103	80		NM_007103	83		NM_003054	91		NM_003054	78		NM_001568	71		NM_001568	72
NM_006196	83		NM_006196	61		NM_006157	80		NM_006157	80		NM_004990	53		NM_004990	17		NM_002003	80		NM_002003	82		NM_003117	51		NM_003117	70		NM_001605	103		NM_001605	88
NM_006200	60		NM_006200	3		NM_006164	76		NM_006164	103		NM_005001	118		NM_005001	55		NM_000437	80		NM_000437	81		NM_003125	54		NM_003125	54		NM_001621	50		NM_001621	36
NM_006219	10		NM_006219	4		NM_006185	55		NM_006185	15		NM_005002	101		NM_005002	97		NM_001007795	80		NM_001007795	81		NM_003140	58		NM_003140	63		NM_001622	64		NM_001622	75
NM_006224	73		NM_006224	97		NM_006200	64		NM_006200	15		NM_005003	221		NM_005003	176		NM_033543	80		NM_033543	76		NM_003141	71		NM_003141	83		NM_001626	66		NM_001626	93
NM_006242	4		NM_006242	8		NM_006216	51		NM_006216	72		NM_005004	75		NM_005004	66		NM_145699	80		NM_145699	75		NM_003151	67		NM_003151	89		NM_001628	130		NM_001628	50
NM_006256	60		NM_006256	3		NM_006219	10		NM_006219	13		NM_005005	52		NM_005005	73		NM_000325	80		NM_000325	73		NM_003167	78		NM_003167	75		NM_001631	198		NM_001631	98
NM_006272	5		NM_006272	13		NM_006221	56		NM_006221	96		NM_005009	52		NM_005009	17		NM_030760	80		NM_030760	69		NM_003180	53		NM_003180	50		NM_001632	208		NM_001632	64
NM_006275	42		NM_006275	4		NM_006240	14		NM_006240	56		NM_005010	53		NM_005010	59		NM_004727	80		NM_004727	66		NM_003183	7		NM_003183	83		NM_001635	84		NM_001635	61
NM_006292	93		NM_006292	64		NM_006242	31		NM_006242	57		NM_005015	49		NM_005015	14		NM_057176	80		NM_057176	66		NM_003189	59		NM_003189	52		NM_001636	102		NM_001636	73
NM_006304	3		NM_006304	51		NM_006264	75		NM_006264	34		NM_005016	60		NM_005016	14		NM_006088	80		NM_006088	63		NM_003192	50		NM_003192	67		NM_001638	53		NM_001638	71
NM_006314	3		NM_006314	6		NM_006272	42		NM_006272	51		NM_005025	172		NM_005025	156		NM_000904	80		NM_000904	57		NM_003206	85		NM_003206	87		NM_001641	101		NM_001641	63
NM_006327	71		NM_006327	90		NM_006288	93		NM_006288	61		NM_005097	5		NM_005097	54		NM_006101	80		NM_006101	56		NM_003213	95		NM_003213	79		NM_001642	132		NM_001642	54
NM_006330	26		NM_006330	4		NM_006327	85		NM_006327	61		NM_005113	50		NM_005113	15		NM_147191	80		NM_147191	55		NM_003214	58		NM_003214	67		NM_001643	71		NM_001643	58
NM_006335	50		NM_006335	121		NM_006330	35		NM_006330	15		NM_005147	104		NM_005147	60		NM_178130	80		NM_178130	53		NM_003216	12		NM_003216	9		NM_001649	61		NM_001649	69
NM_006347	55		NM_006347	60		NM_006359	143		NM_006359	58		NM_005161	48		NM_005161	42		NM_033123	80		NM_033123	52		NM_003222	79		NM_003222	65		NM_001652	63		NM_001652	53
NM_006359	158		NM_006359	158		NM_006367	73		NM_006367	69		NM_005184	157		NM_005184	135		NM_006009	80		NM_006009	51		NM_003239	71		NM_003239	50		NM_001655	60		NM_001655	57
NM_006377	60		NM_006377	54		NM_006371	51		NM_006371	17		NM_005194	13		NM_005194	21		NM_080675	79		NM_080675	180		NM_003245	3		NM_003245	14		NM_001656	79		NM_001656	50
NM_006380	12		NM_006380	3		NM_006392	61		NM_006392	13		NM_005195	20		NM_005195	20		NM_001686	79		NM_001686	165		NM_003246	87		NM_003246	101		NM_001664	54		NM_001664	82
NM_006392	59		NM_006392	3		NM_006401	121		NM_006401	84		NM_005211	33		NM_005211	15		NM_030764	79		NM_030764	112		NM_003263	53		NM_003263	76		NM_001672	62		NM_001672	71
NM_006400	100		NM_006400	66		NM_006472	113		NM_006472	58		NM_005241	56		NM_005241	35		NM_024756	79		NM_024756	100		NM_003265	98		NM_003265	70		NM_001673	71		NM_001673	79
NM_006403	19		NM_006403	3		NM_006513	186		NM_006513	134		NM_005248	61		NM_005248	36		NM_016454	79		NM_016454	93		NM_003295	34		NM_003295	74		NM_001686	215		NM_001686	242
NM_006409	56		NM_006409	98		NM_006515	11		NM_006515	50		NM_005295	51		NM_005295	40		NM_002546	79		NM_002546	84		NM_003301	122		NM_003301	67		NM_001688	110		NM_001688	87
NM_006428	54		NM_006428	13		NM_006526	33		NM_006526	34		NM_005296	31		NM_005296	17		NM_001018058	79		NM_001018058	83		NM_003317	67		NM_003317	70		NM_001690	79		NM_001690	52
NM_006430	207		NM_006430	97		NM_006534	60		NM_006534	14		NM_005326	61		NM_005326	97		NM_152442	79		NM_152442	66		NM_003318	63		NM_003318	68		NM_001693	172		NM_001693	110
NM_006432	6		NM_006432	19		NM_006539	73		NM_006539	83		NM_005333	49		NM_005333	74		NM_000572	79		NM_000572	64		NM_003321	52		NM_003321	59		NM_001697	278		NM_001697	163
NM_006445	89		NM_006445	50		NM_006570	151		NM_006570	66		NM_005340	144		NM_005340	220		NM_006580	79		NM_006580	57		NM_003323	160		NM_003323	63		NM_001698	71		NM_001698	74
NM_006454	66		NM_006454	11		NM_006574	87		NM_006574	59		NM_005354	50		NM_005354	30		NM_002866	79		NM_002866	55		NM_003328	61		NM_003328	67		NM_001711	54		NM_001711	73
NM_006476	93		NM_006476	55		NM_006575	9		NM_006575	47		NM_005389	137		NM_005389	136		NM_014860	79		NM_014860	52		NM_003334	4		NM_003334	58		NM_001715	91		NM_001715	96
NM_006478	86		NM_006478	8		NM_006578	100		NM_006578	54		NM_005392	101		NM_005392	15		NM_031295	79		NM_031295	52		NM_003339	77		NM_003339	58		NM_001716	98		NM_001716	90
NM_006513	201		NM_006513	140		NM_006579	7		NM_006579	13		NM_005431	12		NM_005431	48		NM_004990	79		NM_004990	51		NM_003341	66		NM_003341	104		NM_001717	157		NM_001717	122
NM_006521	35		NM_006521	7		NM_006598	215		NM_006598	52		NM_005440	20		NM_005440	20		NM_006845	78		NM_006845	174		NM_003342	57		NM_003342	55		NM_001724	59		NM_001724	59
NM_006534	41		NM_006534	4		NM_006600	61		NM_006600	57		NM_005443	100		NM_005443	80		NM_002243	78		NM_002243	139		NM_003347	51		NM_003347	61		NM_001725	54		NM_001725	66
NM_006570	113		NM_006570	139		NM_006603	117		NM_006603	98		NM_005471	58		NM_005471	54		NM_183404	78		NM_183404	124		NM_003365	113		NM_003365	126		NM_001726	68		NM_001726	65
NM_006571	51		NM_006571	59		NM_006612	62		NM_006612	16		NM_005484	146		NM_005484	123		NM_001862	78		NM_001862	119		NM_003385	93		NM_003385	92		NM_001727	129		NM_001727	75
NM_006579	7		NM_006579	50		NM_006627	103		NM_006627	92		NM_005494	51		NM_005494	78		NM_033057	78		NM_033057	112		NM_003387	76		NM_003387	70		NM_001736	68		NM_001736	110
NM_006585	98		NM_006585	83		NM_006638	59		NM_006638	58		NM_005524	12		NM_005524	15		NM_003167	78		NM_003167	108		NM_003390	89		NM_003390	90		NM_001742	51		NM_001742	73
NM_006590	4		NM_006590	3		NM_006651	49		NM_006651	89		NM_005531	55		NM_005531	24		NM_032738	78		NM_032738	105		NM_003406	67		NM_003406	77		NM_001756	165		NM_001756	64
NM_006594	57		NM_006594	13		NM_006666	55		NM_006666	164		NM_005548	66		NM_005548	56		NM_000914	78		NM_000914	102		NM_003410	75		NM_003410	86		NM_001774	89		NM_001774	71
NM_006599	51		NM_006599	26		NM_006702	7		NM_006702	53		NM_005552	167		NM_005552	120		NM_176890	78		NM_176890	95		NM_003411	90		NM_003411	97		NM_001776	160		NM_001776	139
NM_006600	63		NM_006600	56		NM_006715	7		NM_006715	27		NM_005560	74		NM_005560	23		NM_005588	78		NM_005588	91		NM_003415	27		NM_003415	24		NM_001781	83		NM_001781	120
NM_006601	51		NM_006601	69		NM_006727	55		NM_006727	57		NM_005566	72		NM_005566	62		NM_138731	78		NM_138731	88		NM_003417	9		NM_003417	47		NM_001782	61		NM_001782	78
NM_006603	97		NM_006603	9		NM_006741	8		NM_006741	52		NM_005567	14		NM_005567	17		NM_014289	78		NM_014289	85		NM_003419	51		NM_003419	54		NM_001783	58		NM_001783	56
NM_006608	3		NM_006608	23		NM_006744	55		NM_006744	150		NM_005594	92		NM_005594	63		NM_017705	78		NM_017705	85		NM_003422	94		NM_003422	17		NM_001789	72		NM_001789	105
NM_006612	60		NM_006612	8		NM_006754	52		NM_006754	25		NM_005597	50		NM_005597	17		NM_002773	78		NM_002773	78		NM_003455	7		NM_003455	26		NM_001790	105		NM_001790	96
NM_006622	68		NM_006622	65		NM_006803	106		NM_006803	101		NM_005604	81		NM_005604	18		NM_152763	78		NM_152763	76		NM_003458	77		NM_003458	76		NM_001798	73		NM_001798	58
NM_006627	92		NM_006627	137		NM_006818	155		NM_006818	94		NM_005613	249		NM_005613	111		NM_001099	78		NM_001099	75		NM_003470	51		NM_003470	54		NM_001813	67		NM_001813	59
NM_006631	38		NM_006631	3		NM_006829	35		NM_006829	31		NM_005643	3		NM_005643	15		NM_207383	78		NM_207383	75		NM_003475	54		NM_003475	17		NM_001816	138		NM_001816	116
NM_006638	52		NM_006638	8		NM_006832	115		NM_006832	39		NM_005646	67		NM_005646	51		NM_003390	78		NM_003390	68		NM_003480	108		NM_003480	66		NM_001819	63		NM_001819	80
NM_006644	51		NM_006644	3		NM_006835	54		NM_006835	13		NM_005647	94		NM_005647	29		NM_032117	78		NM_032117	61		NM_003482	66		NM_003482	78		NM_001823	112		NM_001823	65
NM_006667	64		NM_006667	80		NM_006868	101		NM_006868	101		NM_005650	23		NM_005650	27		NM_000415	78		NM_000415	59		NM_003484	68		NM_003484	79		NM_001824	133		NM_001824	57
NM_006695	68		NM_006695	6		NM_006892	15		NM_006892	13		NM_005654	83		NM_005654	19		NM_005956	78		NM_005956	59		NM_003504	86		NM_003504	81		NM_001833	107		NM_001833	138
NM_006701	56		NM_006701	68		NM_006899	118		NM_006899	175		NM_005662	131		NM_005662	67		NM_173547	78		NM_173547	57		NM_003505	10		NM_003505	57		NM_001836	51		NM_001836	71
NM_006708	113		NM_006708	99		NM_006912	84		NM_006912	36		NM_005663	105		NM_005663	30		NM_017876	78		NM_017876	52		NM_003507	3		NM_003507	3		NM_001837	121		NM_001837	59
NM_006727	62		NM_006727	3		NM_006950	50		NM_006950	67		NM_005667	70		NM_005667	56		NM_001005336	78		NM_001005336	36		NM_003508	50		NM_003508	65		NM_001846	17		NM_001846	60
NM_006734	97		NM_006734	60		NM_006963	40		NM_006963	18		NM_005669	190		NM_005669	156		NM_152786	78		NM_152786	35		NM_003562	70		NM_003562	99		NM_001848	64		NM_001848	89
NM_006738	3		NM_006738	16		NM_006978	35		NM_006978	55		NM_005671	10		NM_005671	14		NM_022825	78		NM_022825	31		NM_003567	54		NM_003567	50		NM_001854	8		NM_001854	15
NM_006755	140		NM_006755	152		NM_006988	14		NM_006988	14		NM_005679	50		NM_005679	27		NM_003313	78		NM_003313	22		NM_003568	67		NM_003568	56		NM_001855	88		NM_001855	117
NM_006790	51		NM_006790	16		NM_007001	9		NM_007001	33		NM_005690	64		NM_005690	64		NM_024958	78		NM_024958	14		NM_003573	5		NM_003573	69		NM_001858	67		NM_001858	62
NM_006791	7		NM_006791	49		NM_007018	31		NM_007018	17		NM_005697	5		NM_005697	23		NM_052978	78		NM_052978	9		NM_003588	68		NM_003588	54		NM_001861	201		NM_001861	179
NM_006793	58		NM_006793	116		NM_007029	99		NM_007029	55		NM_005707	13		NM_005707	17		NM_005702	78		NM_005702	3		NM_003596	4		NM_003596	52		NM_001862	122		NM_001862	211
NM_006796	75		NM_006796	70		NM_007037	47		NM_007037	34		NM_005713	51		NM_005713	51		NM_001002026	77		NM_001002026	167		NM_003615	74		NM_003615	82		NM_001863	169		NM_001863	79
NM_006800	77		NM_006800	53		NM_007059	7		NM_007059	58		NM_005736	64		NM_005736	76		NM_006536	77		NM_006536	165		NM_003626	13		NM_003626	5		NM_001866	135		NM_001866	58
NM_006803	128		NM_006803	136		NM_007065	50		NM_007065	55		NM_005741	50		NM_005741	53		NM_017716	77		NM_017716	130		NM_003643	59		NM_003643	78		NM_001869	83		NM_001869	63
NM_006804	55		NM_006804	4		NM_007074	52		NM_007074	144		NM_005754	30		NM_005754	15		NM_000706	77		NM_000706	121		NM_003646	75		NM_003646	56		NM_001872	64		NM_001872	114
NM_006818	108		NM_006818	77		NM_007085	60		NM_007085	81		NM_005789	52		NM_005789	62		NM_030657	77		NM_030657	97		NM_003651	11		NM_003651	59		NM_001883	70		NM_001883	59
NM_006824	79		NM_006824	51		NM_007103	144		NM_007103	81		NM_005792	83		NM_005792	53		NM_017678	77		NM_017678	93		NM_003660	72		NM_003660	50		NM_001891	66		NM_001891	65
NM_006833	53		NM_006833	50		NM_007129	177		NM_007129	58		NM_005800	52		NM_005800	50		NM_015167	77		NM_015167	86		NM_003666	54		NM_003666	47		NM_001897	51		NM_001897	52
NM_006837	68		NM_006837	93		NM_007146	112		NM_007146	110		NM_005805	74		NM_005805	66		NM_002443	77		NM_002443	85		NM_003676	8		NM_003676	6		NM_001908	53		NM_001908	55
NM_006839	112		NM_006839	107		NM_007162	68		NM_007162	52		NM_005817	51		NM_005817	15		NM_025145	77		NM_025145	81		NM_003680	75		NM_003680	52		NM_001912	54		NM_001912	51
NM_006876	85		NM_006876	53		NM_007168	34		NM_007168	13		NM_005822	208		NM_005822	51		NM_138812	77		NM_138812	80		NM_003682	54		NM_003682	58		NM_001927	51		NM_001927	54
NM_006892	14		NM_006892	3		NM_007177	70		NM_007177	82		NM_005827	65		NM_005827	67		NM_022354	77		NM_022354	79		NM_003688	75		NM_003688	60		NM_001934	81		NM_001934	141
NM_006899	175		NM_006899	52		NM_007184	50		NM_007184	59		NM_005833	52		NM_005833	64		NM_020924	77		NM_020924	77		NM_003693	87		NM_003693	96		NM_001942	128		NM_001942	131
NM_006908	51		NM_006908	65		NM_007191	51		NM_007191	13		NM_005836	45		NM_005836	65		NM_005807	77		NM_005807	75		NM_003703	10		NM_003703	4		NM_001944	99		NM_001944	116
NM_006933	3		NM_006933	28		NM_007198	57		NM_007198	69		NM_005837	106		NM_005837	57		NM_006581	77		NM_006581	68		NM_003716	53		NM_003716	69		NM_001950	109		NM_001950	52
NM_006963	17		NM_006963	3		NM_007221	60		NM_007221	14		NM_005862	8		NM_005862	16		NM_001001786	77		NM_001001786	66		NM_003718	63		NM_003718	8		NM_001967	167		NM_001967	137
NM_006999	70		NM_006999	4		NM_007234	114		NM_007234	113		NM_005866	12		NM_005866	19		NM_002054	77		NM_002054	62		NM_003722	119		NM_003722	107		NM_001969	85		NM_001969	112
NM_007018	50		NM_007018	8		NM_007255	6		NM_007255	58		NM_005872	67		NM_005872	123		NM_004174	77		NM_004174	62		NM_003728	95		NM_003728	63		NM_001973	59		NM_001973	72
NM_007030	60		NM_007030	3		NM_007259	50		NM_007259	61		NM_005875	52		NM_005875	79		NM_012102	77		NM_012102	62		NM_003732	7		NM_003732	6		NM_001975	93		NM_001975	106
NM_007040	51		NM_007040	36		NM_007273	51		NM_007273	24		NM_005917	281		NM_005917	176		NM_005014	77		NM_005014	59		NM_003735	32		NM_003735	24		NM_001977	214		NM_001977	69
NM_007043	75		NM_007043	36		NM_007274	137		NM_007274	93		NM_005918	91		NM_005918	83		NM_030973	77		NM_030973	59		NM_003736	32		NM_003736	24		NM_001987	69		NM_001987	63
NM_007049	113		NM_007049	63		NM_007353	123		NM_007353	28		NM_005953	60		NM_005953	15		NM_003410	77		NM_003410	58		NM_003742	74		NM_003742	101		NM_001989	74		NM_001989	68
NM_007051	51		NM_007051	35		NM_007371	54		NM_007371	13		NM_005954	19		NM_005954	18		NM_017855	77		NM_017855	56		NM_003757	54		NM_003757	114		NM_001990	56		NM_001990	56
NM_007059	4		NM_007059	28		NM_007372	7		NM_007372	14		NM_005956	51		NM_005956	14		NM_001004331	76		NM_001004331	126		NM_003772	3		NM_003772	3		NM_001994	136		NM_001994	104
NM_007065	50		NM_007065	60		NM_012081	20		NM_012081	35		NM_005957	18		NM_005957	26		NM_016426	76		NM_016426	116		NM_003785	50		NM_003785	86		NM_002002	71		NM_002002	85
NM_007099	97		NM_007099	191		NM_012088	54		NM_012088	75		NM_005964	54		NM_005964	77		NM_031907	76		NM_031907	99		NM_003792	72		NM_003792	97		NM_002011	67		NM_002011	78
NM_007103	133		NM_007103	59		NM_012117	60		NM_012117	13		NM_005981	48		NM_005981	27		NM_198536	76		NM_198536	99		NM_003800	54		NM_003800	52		NM_002013	66		NM_002013	53
NM_007126	52		NM_007126	54		NM_012119	51		NM_012119	58		NM_006000	136		NM_006000	74		NM_000608	76		NM_000608	88		NM_003817	136		NM_003817	119		NM_002016	61		NM_002016	65
NM_007162	71		NM_007162	16		NM_012139	51		NM_012139	54		NM_006002	50		NM_006002	60		NM_054113	76		NM_054113	86		NM_003822	90		NM_003822	84		NM_002017	77		NM_002017	76
NM_007178	65		NM_007178	94		NM_012157	90		NM_012157	124		NM_006003	102		NM_006003	79		NM_004289	76		NM_004289	82		NM_003830	28		NM_003830	101		NM_002028	70		NM_002028	95
NM_007198	57		NM_007198	53		NM_012190	84		NM_012190	13		NM_006004	58		NM_006004	122		NM_001726	76		NM_001726	73		NM_003840	73		NM_003840	64		NM_002030	136		NM_002030	93
NM_007235	55		NM_007235	12		NM_012202	234		NM_012202	101		NM_006023	90		NM_006023	113		NM_004088	76		NM_004088	72		NM_003845	25		NM_003845	17		NM_002047	71		NM_002047	78
NM_007259	54		NM_007259	31		NM_012238	67		NM_012238	51		NM_006036	86		NM_006036	114		NM_001468	76		NM_001468	62		NM_003846	103		NM_003846	88		NM_002049	62		NM_002049	65
NM_007262	59		NM_007262	104		NM_012249	153		NM_012249	44		NM_006037	8		NM_006037	14		NM_001031680	76		NM_001031680	61		NM_003847	97		NM_003847	68		NM_002052	117		NM_002052	69
NM_007266	59		NM_007266	49		NM_012257	56		NM_012257	13		NM_006045	71		NM_006045	53		NM_006110	76		NM_006110	58		NM_003850	88		NM_003850	85		NM_002053	20		NM_002053	60
NM_007273	54		NM_007273	59		NM_012259	45		NM_012259	16		NM_006054	145		NM_006054	70		NM_017709	76		NM_017709	58		NM_003851	61		NM_003851	53		NM_002059	50		NM_002059	64
NM_007274	97		NM_007274	84		NM_012260	51		NM_012260	73		NM_006055	56		NM_006055	141		NM_007198	76		NM_007198	57		NM_003857	167		NM_003857	109		NM_002062	89		NM_002062	65
NM_007282	52		NM_007282	3		NM_012261	90		NM_012261	28		NM_006077	71		NM_006077	67		NM_006691	76		NM_006691	55		NM_003860	62		NM_003860	53		NM_002064	60		NM_002064	69
NM_007285	63		NM_007285	105		NM_012264	75		NM_012264	13		NM_006083	86		NM_006083	64		NM_007047	76		NM_007047	52		NM_003868	59		NM_003868	83		NM_002079	164		NM_002079	98
NM_007355	174		NM_007355	137		NM_012296	55		NM_012296	70		NM_006086	67		NM_006086	107		NM_130830	76		NM_130830	38		NM_003870	12		NM_003870	28		NM_002080	78		NM_002080	121
NM_012071	61		NM_012071	4		NM_012304	51		NM_012304	70		NM_006088	67		NM_006088	52		NM_152326	76		NM_152326	15		NM_003872	77		NM_003872	86		NM_002088	53		NM_002088	73
NM_012081	32		NM_012081	3		NM_012305	89		NM_012305	72		NM_006105	157		NM_006105	16		NM_006193	75		NM_006193	119		NM_003874	168		NM_003874	171		NM_002092	58		NM_002092	172
NM_012082	58		NM_012082	53		NM_012306	60		NM_012306	93		NM_006106	139		NM_006106	35		NM_032413	75		NM_032413	117		NM_003879	129		NM_003879	112		NM_002095	59		NM_002095	50
NM_012105	24		NM_012105	3		NM_012307	55		NM_012307	76		NM_006110	38		NM_006110	24		NM_021794	75		NM_021794	116		NM_003880	175		NM_003880	103		NM_002101	56		NM_002101	55
NM_012111	61		NM_012111	58		NM_012317	167		NM_012317	161		NM_006156	50		NM_006156	51		NM_006217	75		NM_006217	112		NM_003893	51		NM_003893	69		NM_002104	91		NM_002104	91
NM_012117	58		NM_012117	34		NM_012323	130		NM_012323	41		NM_006158	156		NM_006158	96		NM_002658	75		NM_002658	102		NM_003928	89		NM_003928	76		NM_002134	59		NM_002134	52
NM_012139	51		NM_012139	53		NM_012334	140		NM_012334	29		NM_006159	159		NM_006159	112		NM_005247	75		NM_005247	89		NM_004040	8		NM_004040	56		NM_002137	77		NM_002137	58
NM_012142	83		NM_012142	64		NM_012335	50		NM_012335	16		NM_006178	281		NM_006178	124		NM_000955	75		NM_000955	87		NM_004045	67		NM_004045	62		NM_002140	122		NM_002140	96
NM_012161	14		NM_012161	57		NM_012344	53		NM_012344	13		NM_006196	84		NM_006196	69		NM_033058	75		NM_033058	87		NM_004057	81		NM_004057	68		NM_002146	86		NM_002146	72
NM_012202	206		NM_012202	100		NM_012406	65		NM_012406	14		NM_006200	62		NM_006200	18		NM_002426	75		NM_002426	82		NM_004072	86		NM_004072	65		NM_002148	140		NM_002148	65
NM_012208	3		NM_012208	17		NM_012458	6		NM_012458	81		NM_006219	9		NM_006219	21		NM_031210	75		NM_031210	82		NM_004077	4		NM_004077	53		NM_002161	160		NM_002161	75
NM_012215	50		NM_012215	78		NM_013234	178		NM_013234	83		NM_006224	69		NM_006224	144		NM_001526	75		NM_001526	76		NM_004079	53		NM_004079	67		NM_002170	63		NM_002170	76
NM_012222	19		NM_012222	3		NM_013302	73		NM_013302	16		NM_006225	56		NM_006225	16		NM_001031715	75		NM_001031715	74		NM_004087	61		NM_004087	68		NM_002183	62		NM_002183	59
NM_012249	165		NM_012249	21		NM_013305	50		NM_013305	14		NM_006240	39		NM_006240	14		NM_005408	75		NM_005408	73		NM_004092	58		NM_004092	95		NM_002190	82		NM_002190	103
NM_012305	76		NM_012305	116		NM_013384	89		NM_013384	13		NM_006242	6		NM_006242	23		NM_001525	75		NM_001525	66		NM_004100	106		NM_004100	66		NM_002194	71		NM_002194	64
NM_012321	59		NM_012321	64		NM_013397	24		NM_013397	24		NM_006266	22		NM_006266	15		NM_006637	75		NM_006637	65		NM_004106	64		NM_004106	87		NM_002195	102		NM_002195	71
NM_012323	118		NM_012323	5		NM_013402	87		NM_013402	13		NM_006275	49		NM_006275	15		NM_007261	75		NM_007261	65		NM_004116	87		NM_004116	86		NM_002197	17		NM_002197	20
NM_012330	35		NM_012330	6		NM_013448	48		NM_013448	84		NM_006292	98		NM_006292	59		NM_017680	75		NM_017680	63		NM_004120	19		NM_004120	56		NM_002199	3		NM_002199	39
NM_012335	30		NM_012335	17		NM_013450	55		NM_013450	70		NM_006314	3		NM_006314	26		NM_031919	75		NM_031919	63		NM_004123	56		NM_004123	67		NM_002200	118		NM_002200	68
NM_012381	52		NM_012381	56		NM_013943	32		NM_013943	75		NM_006317	117		NM_006317	55		NM_002302	75		NM_002302	56		NM_004130	33		NM_004130	62		NM_002201	57		NM_002201	57
NM_012383	57		NM_012383	4		NM_013974	67		NM_013974	13		NM_006327	76		NM_006327	84		NM_015194	75		NM_015194	56		NM_004131	64		NM_004131	68		NM_002203	71		NM_002203	63
NM_012394	93		NM_012394	84		NM_013995	112		NM_013995	65		NM_006335	52		NM_006335	71		NM_032553	75		NM_032553	53		NM_004134	35		NM_004134	56		NM_002205	3		NM_002205	50
NM_012399	94		NM_012399	56		NM_014007	57		NM_014007	66		NM_006339	12		NM_006339	16		NM_203454	75		NM_203454	53		NM_004135	95		NM_004135	69		NM_002214	11		NM_002214	71
NM_012425	44		NM_012425	3		NM_014033	197		NM_014033	92		NM_006347	54		NM_006347	80		NM_178483	75		NM_178483	50		NM_004140	39		NM_004140	63		NM_002222	3		NM_002222	51
NM_013232	177		NM_013232	90		NM_014038	50		NM_014038	14		NM_006359	185		NM_006359	73		NM_007179	74		NM_007179	214		NM_004148	22		NM_004148	18		NM_002237	70		NM_002237	58
NM_013234	194		NM_013234	129		NM_014039	56		NM_014039	15		NM_006366	92		NM_006366	57		NM_002581	74		NM_002581	205		NM_004153	68		NM_004153	56		NM_002242	155		NM_002242	158
NM_013242	70		NM_013242	86		NM_014041	52		NM_014041	96		NM_006367	69		NM_006367	71		NM_001002294	74		NM_001002294	164		NM_004160	123		NM_004160	98		NM_002243	153		NM_002243	101
NM_013254	58		NM_013254	50		NM_014047	58		NM_014047	57		NM_006373	53		NM_006373	17		NM_005074	74		NM_005074	137		NM_004181	65		NM_004181	97		NM_002250	33		NM_002250	59
NM_013264	55		NM_013264	50		NM_014059	51		NM_014059	14		NM_006377	53		NM_006377	16		NM_032050	74		NM_032050	106		NM_004214	83		NM_004214	100		NM_002258	121		NM_002258	70
NM_013267	78		NM_013267	3		NM_014077	53		NM_014077	14		NM_006401	115		NM_006401	15		NM_017732	74		NM_017732	105		NM_004218	63		NM_004218	75		NM_002262	100		NM_002262	160
NM_013275	18		NM_013275	46		NM_014112	81		NM_014112	14		NM_006409	56		NM_006409	52		NM_001031809	74		NM_001031809	103		NM_004220	77		NM_004220	73		NM_002270	90		NM_002270	81
NM_013283	59		NM_013283	70		NM_014168	50		NM_014168	80		NM_006430	250		NM_006430	121		NM_002543	74		NM_002543	102		NM_004226	56		NM_004226	81		NM_002276	54		NM_002276	94
NM_013302	63		NM_013302	3		NM_014183	91		NM_014183	72		NM_006431	53		NM_006431	157		NM_007210	74		NM_007210	100		NM_004232	53		NM_004232	53		NM_002287	50		NM_002287	60
NM_013376	49		NM_013376	3		NM_014188	72		NM_014188	70		NM_006432	17		NM_006432	15		NM_004072	74		NM_004072	95		NM_004248	97		NM_004248	64		NM_002289	127		NM_002289	79
NM_013448	8		NM_013448	18		NM_014220	23		NM_014220	16		NM_006454	80		NM_006454	18		NM_152418	74		NM_152418	93		NM_004261	65		NM_004261	88		NM_002293	30		NM_002293	74
NM_013981	10		NM_013981	12		NM_014230	70		NM_014230	78		NM_006476	105		NM_006476	202		NM_004544	74		NM_004544	88		NM_004279	50		NM_004279	59		NM_002300	214		NM_002300	160
NM_014007	55		NM_014007	4		NM_014280	99		NM_014280	75		NM_006478	136		NM_006478	33		NM_007139	74		NM_007139	77		NM_004289	79		NM_004289	130		NM_002301	54		NM_002301	91
NM_014039	54		NM_014039	4		NM_014299	8		NM_014299	94		NM_006513	185		NM_006513	107		NM_003693	74		NM_003693	72		NM_004293	57		NM_004293	74		NM_002302	62		NM_002302	100
NM_014041	57		NM_014041	103		NM_014300	9		NM_014300	23		NM_006520	65		NM_006520	61		NM_016599	74		NM_016599	72		NM_004310	64		NM_004310	75		NM_002314	70		NM_002314	57
NM_014047	59		NM_014047	56		NM_014328	71		NM_014328	54		NM_006521	48		NM_006521	24		NM_015231	74		NM_015231	70		NM_004344	99		NM_004344	106		NM_002317	95		NM_002317	66
NM_014060	72		NM_014060	72		NM_014331	81		NM_014331	31		NM_006534	50		NM_006534	14		XM_937208	74		XM_937208	65		NM_004347	80		NM_004347	72		NM_002318	154		NM_002318	75
NM_014064	50		NM_014064	57		NM_014333	65		NM_014333	36		NM_006549	68		NM_006549	14		NM_001031740	74		NM_001031740	64		NM_004360	68		NM_004360	62		NM_002333	120		NM_002333	58
NM_014077	55		NM_014077	70		NM_014341	52		NM_014341	72		NM_006568	50		NM_006568	55		NM_001032396	74		NM_001032396	62		NM_004363	69		NM_004363	64		NM_002335	81		NM_002335	73
NM_014161	62		NM_014161	61		NM_014365	21		NM_014365	13		NM_006570	119		NM_006570	87		NM_152476	74		NM_152476	61		NM_004369	66		NM_004369	80		NM_002336	69		NM_002336	84
NM_014167	3		NM_014167	3		NM_014379	16		NM_014379	61		NM_006571	53		NM_006571	68		NM_182757	74		NM_182757	59		NM_004380	52		NM_004380	68		NM_002338	3		NM_002338	52
NM_014175	110		NM_014175	61		NM_014380	167		NM_014380	82		NM_006585	118		NM_006585	148		NM_002700	74		NM_002700	55		NM_004382	135		NM_004382	164		NM_002345	51		NM_002345	82
NM_014183	69		NM_014183	84		NM_014399	89		NM_014399	51		NM_006594	55		NM_006594	14		NM_032602	73		NM_032602	269		NM_004385	12		NM_004385	24		NM_002349	52		NM_002349	73
NM_014203	3		NM_014203	10		NM_014402	71		NM_014402	62		NM_006598	168		NM_006598	38		NM_000949	73		NM_000949	227		NM_004393	57		NM_004393	20		NM_002351	116		NM_002351	61
NM_014222	215		NM_014222	199		NM_014408	74		NM_014408	56		NM_006600	60		NM_006600	53		NM_003493	73		NM_003493	168		NM_004395	63		NM_004395	76		NM_002353	105		NM_002353	63
NM_014225	83		NM_014225	90		NM_014413	56		NM_014413	52		NM_006601	51		NM_006601	69		NM_175056	73		NM_175056	138		NM_004407	69		NM_004407	90		NM_002360	86		NM_002360	47
NM_014230	69		NM_014230	58		NM_014426	16		NM_014426	40		NM_006612	67		NM_006612	15		NM_145202	73		NM_145202	102		NM_004431	58		NM_004431	114		NM_002365	66		NM_002365	74
NM_014236	78		NM_014236	28		NM_014478	36		NM_014478	15		NM_006622	72		NM_006622	71		NM_001003954	73		NM_001003954	92		NM_004435	84		NM_004435	54		NM_002367	149		NM_002367	147
NM_014248	59		NM_014248	116		NM_014480	8		NM_014480	39		NM_006627	98		NM_006627	74		NM_015722	73		NM_015722	88		NM_004437	63		NM_004437	60		NM_002387	59		NM_002387	66
NM_014255	65		NM_014255	56		NM_014498	11		NM_014498	57		NM_006628	82		NM_006628	68		NM_145236	73		NM_145236	79		NM_004443	61		NM_004443	63		NM_002392	109		NM_002392	82
NM_014280	97		NM_014280	61		NM_014504	57		NM_014504	51		NM_006629	3		NM_006629	14		NM_016407	73		NM_016407	74		NM_004445	3		NM_004445	56		NM_002393	60		NM_002393	50
NM_014299	11		NM_014299	13		NM_014573	61		NM_014573	114		NM_006638	54		NM_006638	57		NM_001813	73		NM_001813	72		NM_004449	54		NM_004449	52		NM_002398	70		NM_002398	52
NM_014313	55		NM_014313	92		NM_014585	96		NM_014585	56		NM_006667	67		NM_006667	84		NM_002046	73		NM_002046	71		NM_004462	56		NM_004462	54		NM_002405	202		NM_002405	92
NM_014315	95		NM_014315	55		NM_014593	6		NM_014593	22		NM_006703	3		NM_006703	18		NM_004759	73		NM_004759	65		NM_004464	91		NM_004464	88		NM_002407	58		NM_002407	88
NM_014342	53		NM_014342	147		NM_014599	103		NM_014599	56		NM_006708	121		NM_006708	184		NM_016129	73		NM_016129	65		NM_004465	91		NM_004465	71		NM_002410	68		NM_002410	66
NM_014346	8		NM_014346	3		NM_014600	133		NM_014600	64		NM_006710	60		NM_006710	68		NM_002673	73		NM_002673	63		NM_004474	104		NM_004474	88		NM_002411	74		NM_002411	54
NM_014351	117		NM_014351	83		NM_014604	158		NM_014604	67		NM_006712	36		NM_006712	32		NM_012092	73		NM_012092	63		NM_004487	62		NM_004487	58		NM_002417	78		NM_002417	109
NM_014367	125		NM_014367	144		NM_014612	81		NM_014612	20		NM_006734	92		NM_006734	87		NM_002134	73		NM_002134	60		NM_004488	148		NM_004488	164		NM_002419	53		NM_002419	57
NM_014380	148		NM_014380	92		NM_014623	58		NM_014623	109		NM_006742	18		NM_006742	21		NM_016267	73		NM_016267	59		NM_004498	74		NM_004498	100		NM_002420	104		NM_002420	96
NM_014392	138		NM_014392	52		NM_014629	50		NM_014629	14		NM_006744	55		NM_006744	16		NM_002109	73		NM_002109	55		NM_004502	71		NM_004502	83		NM_002424	83		NM_002424	60
NM_014394	91		NM_014394	210		NM_014632	51		NM_014632	60		NM_006755	125		NM_006755	82		NM_014310	73		NM_014310	3		NM_004525	10		NM_004525	16		NM_002426	81		NM_002426	65
NM_014408	66		NM_014408	9		NM_014646	33		NM_014646	27		NM_006764	3		NM_006764	15		NM_152898	72		NM_152898	223		NM_004532	138		NM_004532	69		NM_002436	66		NM_002436	62
NM_014413	62		NM_014413	57		NM_014649	51		NM_014649	14		NM_006765	95		NM_006765	72		NM_015967	72		NM_015967	222		NM_004537	49		NM_004537	66		NM_002443	92		NM_002443	133
NM_014452	89		NM_014452	55		NM_014663	6		NM_014663	16		NM_006783	50		NM_006783	14		NM_002405	72		NM_002405	185		NM_004539	54		NM_004539	113		NM_002446	52		NM_002446	71
NM_014453	109		NM_014453	62		NM_014682	63		NM_014682	80		NM_006793	68		NM_006793	84		NM_006587	72		NM_006587	126		NM_004542	67		NM_004542	62		NM_002468	6		NM_002468	50
NM_014460	3		NM_014460	6		NM_014705	20		NM_014705	51		NM_006796	68		NM_006796	57		NM_153834	72		NM_153834	126		NM_004544	87		NM_004544	57		NM_002472	97		NM_002472	79
NM_014463	50		NM_014463	64		NM_014713	113		NM_014713	51		NM_006800	72		NM_006800	50		NM_001274	72		NM_001274	123		NM_004553	113		NM_004553	66		NM_002482	23		NM_002482	51
NM_014478	29		NM_014478	5		NM_014715	82		NM_014715	91		NM_006803	134		NM_006803	67		NM_000487	72		NM_000487	116		NM_004562	102		NM_004562	75		NM_002488	83		NM_002488	135
NM_014498	13		NM_014498	5		NM_014718	8		NM_014718	19		NM_006811	86		NM_006811	116		NM_004498	72		NM_004498	114		NM_004564	14		NM_004564	80		NM_002489	66		NM_002489	75
NM_014507	52		NM_014507	4		NM_014737	59		NM_014737	86		NM_006818	123		NM_006818	109		NM_176823	72		NM_176823	108		NM_004565	55		NM_004565	12		NM_002490	63		NM_002490	110
NM_014573	58		NM_014573	30		NM_014757	77		NM_014757	14		NM_006824	78		NM_006824	78		NM_080820	72		NM_080820	99		NM_004574	3		NM_004574	21		NM_002492	63		NM_002492	205
NM_014599	130		NM_014599	78		NM_014762	152		NM_014762	52		NM_006833	52		NM_006833	78		NM_003562	72		NM_003562	88		NM_004576	79		NM_004576	129		NM_002493	78		NM_002493	130
NM_014600	82		NM_014600	61		NM_014795	110		NM_014795	95		NM_006837	75		NM_006837	159		NM_014380	72		NM_014380	86		NM_004605	60		NM_004605	68		NM_002501	63		NM_002501	13
NM_014601	64		NM_014601	13		NM_014810	63		NM_014810	65		NM_006839	119		NM_006839	90		NM_199141	72		NM_199141	76		NM_004655	94		NM_004655	69		NM_002508	102		NM_002508	66
NM_014607	4		NM_014607	3		NM_014820	64		NM_014820	71		NM_006876	85		NM_006876	69		NM_005002	72		NM_005002	75		NM_004657	74		NM_004657	88		NM_002515	60		NM_002515	51
NM_014612	89		NM_014612	50		NM_014824	59		NM_014824	70		NM_006899	166		NM_006899	128		NM_148676	72		NM_148676	71		NM_004665	63		NM_004665	53		NM_002522	57		NM_002522	57
NM_014648	100		NM_014648	102		NM_014851	58		NM_014851	13		NM_006908	51		NM_006908	75		NM_152630	72		NM_152630	71		NM_004666	70		NM_004666	133		NM_002525	51		NM_002525	55
NM_014649	37		NM_014649	47		NM_014860	57		NM_014860	98		NM_006933	3		NM_006933	29		NM_005566	72		NM_005566	70		NM_004668	56		NM_004668	57		NM_002534	62		NM_002534	60
NM_014663	7		NM_014663	3		NM_014862	36		NM_014862	13		NM_006938	70		NM_006938	86		NM_005462	72		NM_005462	69		NM_004672	85		NM_004672	76		NM_002537	58		NM_002537	76
NM_014668	53		NM_014668	4		NM_014879	60		NM_014879	60		NM_006978	50		NM_006978	29		NM_144957	72		NM_144957	69		NM_004673	69		NM_004673	105		NM_002539	61		NM_002539	74
NM_014674	16		NM_014674	5		NM_014881	7		NM_014881	16		NM_006999	71		NM_006999	53		NM_025061	72		NM_025061	65		NM_004690	159		NM_004690	133		NM_002546	74		NM_002546	63
NM_014704	5		NM_014704	3		NM_014892	6		NM_014892	15		NM_007001	6		NM_007001	32		NM_002988	72		NM_002988	63		NM_004727	88		NM_004727	86		NM_002551	95		NM_002551	55
NM_014710	118		NM_014710	100		NM_014897	54		NM_014897	13		NM_007008	126		NM_007008	87		NM_003615	72		NM_003615	62		NM_004728	19		NM_004728	53		NM_002553	28		NM_002553	51
NM_014740	53		NM_014740	79		NM_014899	115		NM_014899	51		NM_007018	35		NM_007018	16		NM_000178	72		NM_000178	55		NM_004729	51		NM_004729	57		NM_002558	56		NM_002558	62
NM_014759	52		NM_014759	14		NM_014912	62		NM_014912	22		NM_007023	4		NM_007023	19		NM_016049	72		NM_016049	54		NM_004737	97		NM_004737	80		NM_002567	173		NM_002567	124
NM_014762	167		NM_014762	109		NM_014918	108		NM_014918	14		NM_007040	52		NM_007040	39		NM_015160	72		NM_015160	53		NM_004744	58		NM_004744	91		NM_002574	148		NM_002574	107
NM_014765	82		NM_014765	73		NM_014950	13		NM_014950	29		NM_007049	116		NM_007049	50		NM_001004426	72		NM_001004426	47		NM_004759	75		NM_004759	56		NM_002575	66		NM_002575	38
NM_014782	67		NM_014782	72		NM_014959	63		NM_014959	17		NM_007050	68		NM_007050	52		NM_002318	71		NM_002318	155		NM_004762	60		NM_004762	51		NM_002581	246		NM_002581	82
NM_014789	3		NM_014789	5		NM_014964	59		NM_014964	17		NM_007051	54		NM_007051	53		NM_003999	71		NM_003999	142		NM_004785	56		NM_004785	58		NM_002582	74		NM_002582	52
NM_014798	56		NM_014798	8		NM_015001	30		NM_015001	16		NM_007056	68		NM_007056	63		NM_001790	71		NM_001790	93		NM_004786	124		NM_004786	75		NM_002584	95		NM_002584	57
NM_014810	60		NM_014810	3		NM_015033	57		NM_015033	154		NM_007059	4		NM_007059	15		NM_001855	71		NM_001855	86		NM_004788	30		NM_004788	68		NM_002609	7		NM_002609	48
NM_014812	55		NM_014812	6		NM_015035	66		NM_015035	24		NM_007065	51		NM_007065	50		NM_017838	71		NM_017838	75		NM_004789	47		NM_004789	39		NM_002616	54		NM_002616	9
NM_014814	88		NM_014814	61		NM_015055	54		NM_015055	21		NM_007099	101		NM_007099	134		NM_032485	71		NM_032485	67		NM_004797	66		NM_004797	77		NM_002622	54		NM_002622	64
NM_014820	77		NM_014820	54		NM_015059	120		NM_015059	53		NM_007103	116		NM_007103	65		NM_001505	71		NM_001505	63		NM_004800	98		NM_004800	78		NM_002625	55		NM_002625	57
NM_014824	54		NM_014824	3		NM_015069	177		NM_015069	42		NM_007122	7		NM_007122	14		NM_152539	71		NM_152539	57		NM_004803	13		NM_004803	32		NM_002628	74		NM_002628	89
NM_014841	78		NM_014841	69		NM_015077	34		NM_015077	62		NM_007126	51		NM_007126	59		NM_005637	71		NM_005637	55		NM_004813	12		NM_004813	25		NM_002635	103		NM_002635	178
NM_014848	124		NM_014848	94		NM_015079	6		NM_015079	13		NM_007162	94		NM_007162	14		NM_004275	71		NM_004275	50		NM_004829	79		NM_004829	83		NM_002636	51		NM_002636	74
NM_014851	54		NM_014851	5		NM_015080	30		NM_015080	57		NM_007178	66		NM_007178	142		NM_004831	71		NM_004831	43		NM_004831	69		NM_004831	39		NM_002638	152		NM_002638	86
NM_014853	30		NM_014853	14		NM_015087	72		NM_015087	53		NM_007198	59		NM_007198	67		NM_178863	71		NM_178863	36		NM_004838	51		NM_004838	50		NM_002639	94		NM_002639	62
NM_014860	54		NM_014860	34		NM_015103	7		NM_015103	18		NM_007257	87		NM_007257	83		NM_006947	71		NM_006947	8		NM_004845	23		NM_004845	56		NM_002644	73		NM_002644	66
NM_014867	58		NM_014867	65		NM_015107	31		NM_015107	13		NM_007259	52		NM_007259	14		NM_001977	70		NM_001977	196		NM_004853	165		NM_004853	84		NM_002645	54		NM_002645	79
NM_014869	20		NM_014869	52		NM_015110	7		NM_015110	18		NM_007262	62		NM_007262	64		NM_017508	70		NM_017508	180		NM_004860	3		NM_004860	3		NM_002649	59		NM_002649	72
NM_014876	55		NM_014876	51		NM_015141	70		NM_015141	65		NM_007269	66		NM_007269	14		NM_005795	70		NM_005795	126		NM_004870	150		NM_004870	77		NM_002650	64		NM_002650	60
NM_014889	84		NM_014889	83		NM_015147	23		NM_015147	15		NM_007274	95		NM_007274	58		NM_006507	70		NM_006507	120		NM_004872	53		NM_004872	71		NM_002653	117		NM_002653	152
NM_014897	50		NM_014897	9		NM_015158	211		NM_015158	119		NM_007285	78		NM_007285	90		NM_198723	70		NM_198723	108		NM_004894	82		NM_004894	137		NM_002658	124		NM_002658	56
NM_014903	7		NM_014903	50		NM_015160	25		NM_015160	65		NM_007355	182		NM_007355	103		NM_174878	70		NM_174878	94		NM_004905	23		NM_004905	6		NM_002660	57		NM_002660	52
NM_014905	182		NM_014905	119		NM_015185	85		NM_015185	50		NM_007372	27		NM_007372	36		NM_017481	70		NM_017481	87		NM_004926	43		NM_004926	56		NM_002673	66		NM_002673	60
NM_014911	6		NM_014911	8		NM_015230	54		NM_015230	35		NM_007375	5		NM_007375	15		NM_030641	70		NM_030641	87		NM_004932	144		NM_004932	96		NM_002676	53		NM_002676	62
NM_014912	50		NM_014912	22		NM_015317	49		NM_015317	57		NM_012071	58		NM_012071	15		NM_178477	70		NM_178477	85		NM_004937	10		NM_004937	44		NM_002696	67		NM_002696	59
NM_014930	3		NM_014930	3		NM_015318	6		NM_015318	22		NM_012082	67		NM_012082	60		NM_139240	70		NM_139240	84		NM_004949	56		NM_004949	67		NM_002698	84		NM_002698	52
NM_014950	17		NM_014950	46		NM_015335	134		NM_015335	78		NM_012087	43		NM_012087	17		NM_000510	70		NM_000510	75		NM_004958	52		NM_004958	67		NM_002699	66		NM_002699	15
NM_014951	196		NM_014951	5		NM_015342	66		NM_015342	55		NM_012093	103		NM_012093	66		NM_031271	70		NM_031271	75		NM_004961	127		NM_004961	72		NM_002700	53		NM_002700	54
NM_014970	154		NM_014970	205		NM_015345	102		NM_015345	61		NM_012105	27		NM_012105	15		NM_024780	70		NM_024780	71		NM_004983	51		NM_004983	65		NM_002704	79		NM_002704	55
NM_014992	76		NM_014992	16		NM_015353	64		NM_015353	43		NM_012117	56		NM_012117	14		NM_012283	70		NM_012283	70		NM_004990	85		NM_004990	50		NM_002711	187		NM_002711	99
NM_015001	37		NM_015001	3		NM_015355	55		NM_015355	107		NM_012121	137		NM_012121	22		NM_000171	70		NM_000171	67		NM_005001	82		NM_005001	62		NM_002712	107		NM_002712	89
NM_015012	53		NM_015012	15		NM_015361	125		NM_015361	58		NM_012139	50		NM_012139	55		NM_017738	70		NM_017738	67		NM_005002	70		NM_005002	149		NM_002715	62		NM_002715	53
NM_015013	82		NM_015013	63		NM_015380	63		NM_015380	150		NM_012142	96		NM_012142	162		NM_153697	70		NM_153697	64		NM_005010	91		NM_005010	78		NM_002722	82		NM_002722	95
NM_015015	89		NM_015015	36		NM_015391	64		NM_015391	57		NM_012157	69		NM_012157	47		NM_173846	70		NM_173846	58		NM_005014	85		NM_005014	76		NM_002723	63		NM_002723	66
NM_015020	61		NM_015020	138		NM_015397	21		NM_015397	21		NM_012161	9		NM_012161	51		NM_001447	70		NM_001447	56		NM_005016	13		NM_005016	41		NM_002726	50		NM_002726	55
NM_015057	53		NM_015057	3		NM_015407	107		NM_015407	139		NM_012212	59		NM_012212	53		NM_016091	70		NM_016091	56		NM_005024	54		NM_005024	92		NM_002729	93		NM_002729	70
NM_015080	26		NM_015080	19		NM_015409	8		NM_015409	27		NM_012215	53		NM_012215	60		XM_042066	70		XM_042066	52		NM_005035	54		NM_005035	10		NM_002751	105		NM_002751	16
NM_015106	3		NM_015106	3		NM_015448	50		NM_015448	98		NM_012222	30		NM_012222	15		NM_152309	70		NM_152309	34		NM_005040	42		NM_005040	14		NM_002759	79		NM_002759	52
NM_015110	9		NM_015110	6		NM_015455	54		NM_015455	22		NM_012229	60		NM_012229	14		NM_001007027	70		NM_001007027	18		NM_005052	58		NM_005052	61		NM_002761	51		NM_002761	60
NM_015125	4		NM_015125	3		NM_015471	57		NM_015471	15		NM_012249	130		NM_012249	22		NM_005215	69		NM_005215	114		NM_005073	65		NM_005073	76		NM_002762	60		NM_002762	56
NM_015134	10		NM_015134	33		NM_015485	60		NM_015485	56		NM_012259	24		NM_012259	42		NM_033112	69		NM_033112	109		NM_005075	79		NM_005075	68		NM_002767	53		NM_002767	59
NM_015143	65		NM_015143	56		NM_015493	82		NM_015493	29		NM_012260	54		NM_012260	78		NM_001010939	69		NM_001010939	94		NM_005092	53		NM_005092	56		NM_002769	66		NM_002769	68
NM_015160	50		NM_015160	14		NM_015508	54		NM_015508	91		NM_012279	3		NM_012279	21		NM_001656	69		NM_001656	86		NM_005097	5		NM_005097	58		NM_002773	70		NM_002773	63
NM_015172	71		NM_015172	6		NM_015525	53		NM_015525	55		NM_012305	77		NM_012305	67		NM_032571	69		NM_032571	83		NM_005100	17		NM_005100	114		NM_002775	51		NM_002775	55
NM_015185	66		NM_015185	9		NM_015526	77		NM_015526	101		NM_012306	51		NM_012306	74		XM_371152	69		XM_371152	80		NM_005103	3		NM_005103	59		NM_002784	54		NM_002784	59
NM_015192	3		NM_015192	3		NM_015541	108		NM_015541	87		NM_012307	60		NM_012307	146		NM_004407	69		NM_004407	77		NM_005121	5		NM_005121	25		NM_002786	226		NM_002786	183
NM_015285	99		NM_015285	87		NM_015564	60		NM_015564	30		NM_012314	3		NM_012314	15		NM_001009181	69		NM_001009181	76		NM_005123	80		NM_005123	86		NM_002787	65		NM_002787	111
NM_015331	3		NM_015331	3		NM_015570	52		NM_015570	15		NM_012321	58		NM_012321	56		NM_020359	69		NM_020359	75		NM_005130	81		NM_005130	97		NM_002793	154		NM_002793	103
NM_015335	168		NM_015335	58		NM_015590	58		NM_015590	55		NM_012323	123		NM_012323	22		NM_001031839	69		NM_001031839	69		NM_005132	51		NM_005132	29		NM_002794	64		NM_002794	64
NM_015342	59		NM_015342	3		NM_015595	134		NM_015595	39		NM_012335	50		NM_012335	14		NM_014280	69		NM_014280	69		NM_005149	3		NM_005149	91		NM_002795	149		NM_002795	90
NM_015343	54		NM_015343	3		NM_015626	61		NM_015626	100		NM_012381	54		NM_012381	61		XM_116036	69		XM_116036	69		NM_005156	48		NM_005156	57		NM_002796	105		NM_002796	73
NM_015344	16		NM_015344	54		NM_015627	33		NM_015627	13		NM_012385	20		NM_012385	20		NM_007162	69		NM_007162	68		NM_005161	28		NM_005161	67		NM_002797	108		NM_002797	116
NM_015347	82		NM_015347	59		NM_015642	163		NM_015642	24		NM_012394	94		NM_012394	50		NM_052938	69		NM_052938	68		NM_005169	64		NM_005169	54		NM_002798	119		NM_002798	76
NM_015353	62		NM_015353	56		NM_015680	70		NM_015680	13		NM_012399	88		NM_012399	81		NM_001708	69		NM_001708	64		NM_005170	65		NM_005170	78		NM_002799	126		NM_002799	107
NM_015355	53		NM_015355	27		NM_015698	53		NM_015698	64		NM_012419	52		NM_012419	15		NM_006029	69		NM_006029	63		NM_005181	104		NM_005181	64		NM_002803	72		NM_002803	130
NM_015356	74		NM_015356	20		NM_015701	164		NM_015701	109		NM_012472	52		NM_012472	14		NM_024727	69		NM_024727	62		NM_005193	158		NM_005193	67		NM_002804	56		NM_002804	58
NM_015361	95		NM_015361	60		NM_015720	6		NM_015720	68		NM_013232	167		NM_013232	107		NM_000777	69		NM_000777	61		NM_005194	23		NM_005194	20		NM_002805	114		NM_002805	69
NM_015380	63		NM_015380	58		NM_015722	130		NM_015722	79		NM_013233	52		NM_013233	60		NM_003840	69		NM_003840	58		NM_005198	3		NM_005198	12		NM_002807	104		NM_002807	122
NM_015391	62		NM_015391	61		NM_015834	91		NM_015834	53		NM_013234	196		NM_013234	178		NM_032772	69		NM_032772	58		NM_005215	74		NM_005215	60		NM_002808	64		NM_002808	62
NM_015439	50		NM_015439	51		NM_015865	58		NM_015865	14		NM_013236	84		NM_013236	123		NM_013359	69		NM_013359	56		NM_005218	68		NM_005218	67		NM_002810	145		NM_002810	144
NM_015443	96		NM_015443	42		NM_015941	144		NM_015941	76		NM_013242	73		NM_013242	61		NM_004106	69		NM_004106	55		NM_005219	54		NM_005219	54		NM_002811	72		NM_002811	56
NM_015446	3		NM_015446	6		NM_015945	50		NM_015945	14		NM_013254	58		NM_013254	51		NM_004616	69		NM_004616	55		NM_005220	52		NM_005220	57		NM_002812	66		NM_002812	107
NM_015448	52		NM_015448	72		NM_015980	173		NM_015980	113		NM_013264	52		NM_013264	65		NM_025159	69		NM_025159	55		NM_005222	62		NM_005222	62		NM_002815	64		NM_002815	59
NM_015461	3		NM_015461	14		NM_016010	54		NM_016010	50		NM_013267	82		NM_013267	17		NM_001033952	69		NM_001033952	54		NM_005229	10		NM_005229	68		NM_002817	61		NM_002817	50
NM_015463	141		NM_015463	69		NM_016030	69		NM_016030	52		NM_013283	62		NM_013283	62		NM_015959	69		NM_015959	53		NM_005232	187		NM_005232	65		NM_002821	87		NM_002821	80
NM_015471	57		NM_015471	20		NM_016046	55		NM_016046	75		NM_013302	65		NM_013302	14		NM_014902	69		NM_014902	52		NM_005242	67		NM_005242	78		NM_002823	72		NM_002823	41
NM_015475	51		NM_015475	57		NM_016049	50		NM_016049	64		NM_013305	50		NM_013305	16		NM_006668	69		NM_006668	50		NM_005247	75		NM_005247	61		NM_002829	51		NM_002829	54
NM_015509	79		NM_015509	147		NM_016057	54		NM_016057	104		NM_013322	125		NM_013322	65		NM_002801	69		NM_002801	5		NM_005257	169		NM_005257	113		NM_002843	85		NM_002843	190
NM_015523	51		NM_015523	49		NM_016081	155		NM_016081	131		NM_013323	6		NM_013323	14		NM_013953	68		NM_013953	252		NM_005268	73		NM_005268	82		NM_002844	53		NM_002844	50
NM_015526	61		NM_015526	15		NM_016091	42		NM_016091	61		NM_013376	55		NM_013376	21		NM_052891	68		NM_052891	138		NM_005272	63		NM_005272	81		NM_002845	56		NM_002845	71
NM_015535	94		NM_015535	53		NM_016093	51		NM_016093	68		NM_013397	35		NM_013397	53		NM_006570	68		NM_006570	128		NM_005279	53		NM_005279	96		NM_002847	53		NM_002847	73
NM_015560	83		NM_015560	206		NM_016129	84		NM_016129	83		NM_013438	57		NM_013438	55		NM_182854	68		NM_182854	123		NM_005290	54		NM_005290	86		NM_002856	51		NM_002856	55
NM_015569	53		NM_015569	45		NM_016139	89		NM_016139	13		NM_013448	15		NM_013448	24		NM_001039569	68		NM_001039569	109		NM_005295	3		NM_005295	52		NM_002858	19		NM_002858	52
NM_015576	69		NM_015576	61		NM_016147	183		NM_016147	108		NM_013981	10		NM_013981	37		NM_004666	68		NM_004666	106		NM_005296	21		NM_005296	56		NM_002866	54		NM_002866	26
NM_015595	103		NM_015595	15		NM_016156	67		NM_016156	13		NM_014020	7		NM_014020	14		NM_032607	68		NM_032607	106		NM_005299	133		NM_005299	73		NM_002874	55		NM_002874	53
NM_015645	61		NM_015645	3		NM_016188	79		NM_016188	178		NM_014039	38		NM_014039	14		NM_033288	68		NM_033288	97		NM_005315	178		NM_005315	118		NM_002875	106		NM_002875	99
NM_015679	66		NM_015679	10		NM_016192	66		NM_016192	53		NM_014041	60		NM_014041	96		NM_006066	68		NM_006066	87		NM_005322	93		NM_005322	108		NM_002880	61		NM_002880	11
NM_015680	63		NM_015680	6		NM_016199	51		NM_016199	98		NM_014051	113		NM_014051	149		NM_021950	68		NM_021950	77		NM_005324	23		NM_005324	28		NM_002887	74		NM_002887	94
NM_015701	163		NM_015701	83		NM_016202	6		NM_016202	72		NM_014060	77		NM_014060	96		NM_000119	68		NM_000119	73		NM_005328	56		NM_005328	76		NM_002890	57		NM_002890	73
NM_015702	54		NM_015702	67		NM_016222	61		NM_016222	66		NM_014061	61		NM_014061	62		NM_001003819	68		NM_001003819	71		NM_005338	58		NM_005338	56		NM_002905	73		NM_002905	78
NM_015711	54		NM_015711	5		NM_016235	122		NM_016235	16		NM_014077	56		NM_014077	54		NM_001489	68		NM_001489	71		NM_005354	52		NM_005354	70		NM_002910	67		NM_002910	80
NM_015719	75		NM_015719	26		NM_016246	33		NM_016246	66		NM_014112	79		NM_014112	24		NM_006208	68		NM_006208	69		NM_005356	135		NM_005356	104		NM_002918	59		NM_002918	54
NM_015722	90		NM_015722	74		NM_016250	84		NM_016250	40		NM_014157	54		NM_014157	14		NM_152412	68		NM_152412	69		NM_005367	68		NM_005367	89		NM_002927	202		NM_002927	154
NM_015834	77		NM_015834	60		NM_016256	58		NM_016256	62		NM_014161	62		NM_014161	56		NM_000204	68		NM_000204	68		NM_005373	132		NM_005373	131		NM_002935	86		NM_002935	92
NM_015904	80		NM_015904	44		NM_016257	55		NM_016257	50		NM_014168	52		NM_014168	90		NM_005996	68		NM_005996	68		NM_005374	69		NM_005374	16		NM_002938	77		NM_002938	62
NM_015908	14		NM_015908	3		NM_016270	123		NM_016270	18		NM_014175	114		NM_014175	106		NM_000537	68		NM_000537	66		NM_005390	56		NM_005390	66		NM_002945	79		NM_002945	72
NM_015920	9		NM_015920	3		NM_016281	6		NM_016281	18		NM_014183	80		NM_014183	47		NM_006786	68		NM_006786	64		NM_005398	4		NM_005398	12		NM_002948	162		NM_002948	122
NM_015926	23		NM_015926	3		NM_016282	122		NM_016282	60		NM_014222	218		NM_014222	98		NM_000102	68		NM_000102	63		NM_005408	77		NM_005408	77		NM_002949	37		NM_002949	50
NM_015927	15		NM_015927	15		NM_016292	120		NM_016292	149		NM_014230	70		NM_014230	73		NM_002794	68		NM_002794	63		NM_005409	150		NM_005409	102		NM_002956	50		NM_002956	16
NM_015941	176		NM_015941	128		NM_016299	51		NM_016299	14		NM_014231	52		NM_014231	54		NM_003957	68		NM_003957	61		NM_005412	115		NM_005412	44		NM_002960	96		NM_002960	102
NM_015965	64		NM_015965	90		NM_016333	97		NM_016333	77		NM_014236	88		NM_014236	28		NM_032510	68		NM_032510	61		NM_005416	58		NM_005416	69		NM_002962	50		NM_002962	57
NM_015969	51		NM_015969	18		NM_016335	188		NM_016335	14		NM_014248	61		NM_014248	61		NM_001957	68		NM_001957	59		NM_005419	52		NM_005419	65		NM_002976	69		NM_002976	123
NM_015980	170		NM_015980	82		NM_016337	51		NM_016337	54		NM_014255	63		NM_014255	76		NM_002387	68		NM_002387	59		NM_005420	72		NM_005420	124		NM_002978	55		NM_002978	61
NM_015986	19		NM_015986	3		NM_016341	15		NM_016341	22		NM_014280	99		NM_014280	51		NM_003770	68		NM_003770	56		NM_005422	102		NM_005422	87		NM_002985	104		NM_002985	106
NM_015989	30		NM_015989	18		NM_016353	82		NM_016353	29		NM_014290	59		NM_014290	63		NM_017935	68		NM_017935	54		NM_005431	51		NM_005431	87		NM_002988	61		NM_002988	120
NM_015994	173		NM_015994	56		NM_016357	7		NM_016357	23		NM_014313	58		NM_014313	24		NM_001013437	68		NM_001013437	53		NM_005437	62		NM_005437	71		NM_003000	68		NM_003000	77
NM_016001	58		NM_016001	60		NM_016368	52		NM_016368	13		NM_014315	109		NM_014315	80		NM_024791	68		NM_024791	53		NM_005440	62		NM_005440	65		NM_003005	68		NM_003005	54
NM_016010	50		NM_016010	4		NM_016374	8		NM_016374	21		NM_014341	54		NM_014341	66		NM_002834	68		NM_002834	47		NM_005443	22		NM_005443	80		NM_003007	91		NM_003007	91
NM_016023	49		NM_016023	3		NM_016433	63		NM_016433	39		NM_014342	55		NM_014342	105		NM_018449	68		NM_018449	31		NM_005449	56		NM_005449	58		NM_003010	63		NM_003010	86
NM_016030	64		NM_016030	60		NM_016437	58		NM_016437	125		NM_014351	102		NM_014351	126		NM_002726	68		NM_002726	11		NM_005459	66		NM_005459	68		NM_003011	120		NM_003011	58
NM_016039	65		NM_016039	161		NM_016438	79		NM_016438	13		NM_014367	122		NM_014367	121		NM_000035	67		NM_000035	155		NM_005462	77		NM_005462	97		NM_003014	184		NM_003014	95
NM_016046	54		NM_016046	12		NM_016454	107		NM_016454	76		NM_014380	174		NM_014380	107		NM_005170	67		NM_005170	136		NM_005481	135		NM_005481	52		NM_003016	114		NM_003016	77
NM_016049	51		NM_016049	51		NM_016466	53		NM_016466	57		NM_014392	141		NM_014392	65		NM_145050	67		NM_145050	115		NM_005492	70		NM_005492	59		NM_003020	54		NM_003020	71
NM_016057	58		NM_016057	87		NM_016484	57		NM_016484	54		NM_014393	55		NM_014393	56		NM_007193	67		NM_007193	112		NM_005508	57		NM_005508	80		NM_003023	67		NM_003023	67
NM_016061	91		NM_016061	118		NM_016486	53		NM_016486	51		NM_014394	106		NM_014394	199		NM_001024845	67		NM_001024845	98		NM_005511	59		NM_005511	74		NM_003025	47		NM_003025	82
NM_016070	57		NM_016070	82		NM_016499	15		NM_016499	13		NM_014399	119		NM_014399	89		NM_002104	67		NM_002104	97		NM_005523	85		NM_005523	88		NM_003026	69		NM_003026	65
NM_016080	52		NM_016080	86		NM_016505	116		NM_016505	87		NM_014402	78		NM_014402	76		NM_153228	67		NM_153228	80		NM_005524	18		NM_005524	53		NM_003027	59		NM_003027	79
NM_016091	50		NM_016091	33		NM_016529	28		NM_016529	52		NM_014413	65		NM_014413	77		NM_002017	67		NM_002017	78		NM_005531	55		NM_005531	59		NM_003037	88		NM_003037	78
NM_016107	19		NM_016107	23		NM_016578	53		NM_016578	14		NM_014452	97		NM_014452	57		NM_004502	67		NM_004502	74		NM_005543	99		NM_005543	95		NM_003043	151		NM_003043	70
NM_016118	50		NM_016118	3		NM_016579	50		NM_016579	57		NM_014453	99		NM_014453	97		NM_006258	67		NM_006258	69		NM_005546	78		NM_005546	68		NM_003045	7		NM_003045	35
NM_016128	51		NM_016128	53		NM_016609	70		NM_016609	104		NM_014463	50		NM_014463	66		NM_006080	67		NM_006080	64		NM_005559	97		NM_005559	57		NM_003048	3		NM_003048	60
NM_016129	76		NM_016129	58		NM_016613	55		NM_016613	21		NM_014478	16		NM_014478	14		NM_012181	67		NM_012181	63		NM_005566	75		NM_005566	73		NM_003053	105		NM_003053	60
NM_016134	23		NM_016134	4		NM_016621	7		NM_016621	26		NM_014504	61		NM_014504	60		NM_004363	67		NM_004363	60		NM_005567	87		NM_005567	29		NM_003056	110		NM_003056	53
NM_016139	90		NM_016139	55		NM_016626	44		NM_016626	18		NM_014505	54		NM_014505	56		NM_138702	67		NM_138702	57		NM_005570	60		NM_005570	90		NM_003071	53		NM_003071	82
NM_016145	76		NM_016145	62		NM_016649	67		NM_016649	20		NM_014570	39		NM_014570	24		NM_002038	67		NM_002038	56		NM_005576	52		NM_005576	95		NM_003072	60		NM_003072	54
NM_016146	53		NM_016146	70		NM_016936	56		NM_016936	14		NM_014593	14		NM_014593	22		NM_012478	67		NM_012478	54		NM_005577	53		NM_005577	57		NM_003075	31		NM_003075	52
NM_016183	51		NM_016183	5		NM_016940	51		NM_016940	60		NM_014599	125		NM_014599	69		NM_198956	67		NM_198956	54		NM_005587	3		NM_005587	65		NM_003076	58		NM_003076	60
NM_016199	54		NM_016199	83		NM_016946	33		NM_016946	15		NM_014602	55		NM_014602	51		NM_032598	67		NM_032598	51		NM_005588	76		NM_005588	76		NM_003081	179		NM_003081	99
NM_016202	3		NM_016202	12		NM_017415	6		NM_017415	13		NM_014640	5		NM_014640	14		NM_004181	66		NM_004181	172		NM_005590	51		NM_005590	51		NM_003105	66		NM_003105	71
NM_016207	50		NM_016207	52		NM_017528	49		NM_017528	52		NM_014648	102		NM_014648	77		NM_012305	66		NM_012305	135		NM_005592	119		NM_005592	93		NM_003130	69		NM_003130	66
NM_016209	42		NM_016209	50		NM_017577	175		NM_017577	93		NM_014649	50		NM_014649	42		NM_058186	66		NM_058186	110		NM_005594	31		NM_005594	69		NM_003136	53		NM_003136	97
NM_016216	15		NM_016216	3		NM_017583	48		NM_017583	36		NM_014663	3		NM_014663	15		NM_017433	66		NM_017433	103		NM_005597	88		NM_005597	63		NM_003140	86		NM_003140	62
NM_016222	59		NM_016222	56		NM_017586	74		NM_017586	15		NM_014667	82		NM_014667	27		NM_005420	66		NM_005420	99		NM_005599	3		NM_005599	52		NM_003141	52		NM_003141	85
NM_016237	105		NM_016237	25		NM_017644	58		NM_017644	48		NM_014710	156		NM_014710	132		NM_001008740	66		NM_001008740	93		NM_005601	64		NM_005601	66		NM_003162	122		NM_003162	88
NM_016272	99		NM_016272	25		NM_017668	78		NM_017668	16		NM_014715	66		NM_014715	54		NM_016351	66		NM_016351	86		NM_005604	6		NM_005604	56		NM_003167	101		NM_003167	76
NM_016292	106		NM_016292	3		NM_017670	61		NM_017670	90		NM_014737	34		NM_014737	14		NM_002704	66		NM_002704	83		NM_005626	16		NM_005626	51		NM_003168	56		NM_003168	50
NM_016302	73		NM_016302	62		NM_017684	106		NM_017684	91		NM_014740	57		NM_014740	82		NM_018168	66		NM_018168	82		NM_005637	65		NM_005637	66		NM_003173	53		NM_003173	13
NM_016319	78		NM_016319	52		NM_017704	50		NM_017704	13		NM_014747	51		NM_014747	16		NM_001234	66		NM_001234	81		NM_005641	6		NM_005641	18		NM_003174	56		NM_003174	56
NM_016333	115		NM_016333	49		NM_017714	6		NM_017714	36		NM_014754	65		NM_014754	125		NM_020914	66		NM_020914	78		NM_005646	62		NM_005646	57		NM_003193	55		NM_003193	51
NM_016354	53		NM_016354	16		NM_017721	25		NM_017721	48		NM_014762	154		NM_014762	108		NM_173162	66		NM_173162	74		NM_005647	8		NM_005647	59		NM_003198	54		NM_003198	50
NM_016357	3		NM_016357	3		NM_017732	209		NM_017732	78		NM_014765	88		NM_014765	120		NM_001203	66		NM_001203	73		NM_005650	6		NM_005650	57		NM_003200	100		NM_003200	94
NM_016363	19		NM_016363	11		NM_017789	74		NM_017789	32		NM_014782	73		NM_014782	80		NM_180990	66		NM_180990	70		NM_005666	5		NM_005666	61		NM_003213	264		NM_003213	71
NM_016399	53		NM_016399	3		NM_017801	104		NM_017801	107		NM_014787	69		NM_014787	66		NM_152284	66		NM_152284	69		NM_005679	3		NM_005679	52		NM_003221	90		NM_003221	93
NM_016441	89		NM_016441	5		NM_017838	81		NM_017838	64		NM_014798	63		NM_014798	46		NM_003026	66		NM_003026	67		NM_005697	3		NM_005697	55		NM_003246	226		NM_003246	105
NM_016454	131		NM_016454	100		NM_017849	51		NM_017849	51		NM_014814	100		NM_014814	67		NM_001008389	66		NM_001008389	66		NM_005734	53		NM_005734	86		NM_003251	75		NM_003251	65
NM_016475	50		NM_016475	81		NM_017924	78		NM_017924	56		NM_014820	72		NM_014820	69		NM_153607	66		NM_153607	60		NM_005736	80		NM_005736	76		NM_003258	79		NM_003258	51
NM_016480	117		NM_016480	125		NM_017925	57		NM_017925	14		NM_014841	105		NM_014841	86		NM_007300	66		NM_007300	59		NM_005750	56		NM_005750	54		NM_003280	73		NM_003280	93
NM_016484	54		NM_016484	47		NM_017944	7		NM_017944	66		NM_014848	147		NM_014848	109		NM_002367	65		NM_002367	149		NM_005752	213		NM_005752	60		NM_003294	64		NM_003294	114
NM_016491	50		NM_016491	57		NM_017982	45		NM_017982	51		NM_014851	55		NM_014851	14		NM_015941	65		NM_015941	132		NM_005754	4		NM_005754	52		NM_003295	101		NM_003295	87
NM_016495	62		NM_016495	50		NM_017983	50		NM_017983	14		NM_014853	33		NM_014853	34		NM_194284	65		NM_194284	120		NM_005783	95		NM_005783	94		NM_003301	57		NM_003301	65
NM_016505	113		NM_016505	54		NM_018051	55		NM_018051	57		NM_014860	52		NM_014860	52		NM_001017970	65		NM_001017970	115		NM_005794	97		NM_005794	111		NM_003305	73		NM_003305	54
NM_016561	3		NM_016561	4		NM_018077	11		NM_018077	17		NM_014867	60		NM_014867	73		NM_001605	65		NM_001605	115		NM_005795	76		NM_005795	59		NM_003310	53		NM_003310	73
NM_016578	64		NM_016578	30		NM_018090	84		NM_018090	14		NM_014869	22		NM_014869	45		NM_002195	65		NM_002195	104		NM_005807	84		NM_005807	94		NM_003314	111		NM_003314	61
NM_016588	87		NM_016588	40		NM_018099	65		NM_018099	56		NM_014876	53		NM_014876	16		NM_000869	65		NM_000869	102		NM_005817	48		NM_005817	53		NM_003315	92		NM_003315	55
NM_016589	52		NM_016589	59		NM_018135	12		NM_018135	89		NM_014889	71		NM_014889	73		NM_006939	65		NM_006939	101		NM_005827	110		NM_005827	76		NM_003317	70		NM_003317	71
NM_016613	24		NM_016613	20		NM_018174	53		NM_018174	88		NM_014897	57		NM_014897	47		NM_017539	65		NM_017539	101		NM_005829	56		NM_005829	50		NM_003321	107		NM_003321	59
NM_016626	16		NM_016626	3		NM_018206	220		NM_018206	79		NM_014905	207		NM_014905	154		NM_012397	65		NM_012397	91		NM_005838	100		NM_005838	61		NM_003323	130		NM_003323	64
NM_016641	58		NM_016641	108		NM_018214	29		NM_018214	14		NM_014906	56		NM_014906	63		NM_005492	65		NM_005492	80		NM_005839	3		NM_005839	8		NM_003328	121		NM_003328	72
NM_016649	76		NM_016649	13		NM_018238	56		NM_018238	59		NM_014911	3		NM_014911	16		NM_014565	65		NM_014565	78		NM_005843	60		NM_005843	72		NM_003330	122		NM_003330	60
NM_016936	59		NM_016936	4		NM_018246	57		NM_018246	52		NM_014912	65		NM_014912	14		NM_000047	65		NM_000047	74		NM_005845	114		NM_005845	74		NM_003334	91		NM_003334	55
NM_016940	51		NM_016940	3		NM_018262	58		NM_018262	68		NM_014917	55		NM_014917	52		NM_001247	65		NM_001247	73		NM_005860	60		NM_005860	3		NM_003345	59		NM_003345	51
NM_016946	15		NM_016946	3		NM_018355	39		NM_018355	51		NM_014950	13		NM_014950	17		NM_022914	65		NM_022914	71		NM_005870	20		NM_005870	157		NM_003347	59		NM_003347	55
NM_017495	25		NM_017495	3		NM_018357	130		NM_018357	57		NM_014951	213		NM_014951	74		NM_172370	65		NM_172370	70		NM_005872	88		NM_005872	140		NM_003348	112		NM_003348	102
NM_017528	50		NM_017528	12		NM_018367	50		NM_018367	14		NM_014961	63		NM_014961	126		NM_176822	65		NM_176822	70		NM_005895	3		NM_005895	3		NM_003357	104		NM_003357	95
NM_017586	73		NM_017586	5		NM_018373	14		NM_018373	13		NM_014970	162		NM_014970	89		NM_152479	65		NM_152479	66		NM_005906	94		NM_005906	138		NM_003365	78		NM_003365	118
NM_017590	11		NM_017590	10		NM_018400	126		NM_018400	103		NM_015015	84		NM_015015	72		NM_201543	65		NM_201543	66		NM_005907	7		NM_005907	75		NM_003366	184		NM_003366	183
NM_017640	21		NM_017640	5		NM_018412	53		NM_018412	50		NM_015018	53		NM_015018	15		NM_014499	65		NM_014499	65		NM_005953	45		NM_005953	17		NM_003371	56		NM_003371	71
NM_017644	63		NM_017644	23		NM_018414	52		NM_018414	13		NM_015020	57		NM_015020	59		NM_054107	65		NM_054107	63		NM_005956	61		NM_005956	9		NM_003374	83		NM_003374	51
NM_017656	35		NM_017656	38		NM_018464	100		NM_018464	70		NM_015039	62		NM_015039	67		NM_005601	65		NM_005601	61		NM_005963	140		NM_005963	56		NM_003375	105		NM_003375	70
NM_017665	87		NM_017665	3		NM_018487	81		NM_018487	13		NM_015059	90		NM_015059	52		NM_003458	65		NM_003458	60		NM_005964	65		NM_005964	89		NM_003390	69		NM_003390	94
NM_017684	103		NM_017684	3		NM_018641	8		NM_018641	13		NM_015069	123		NM_015069	18		NM_017645	65		NM_017645	58		NM_005988	91		NM_005988	80		NM_003399	96		NM_003399	81
NM_017691	68		NM_017691	70		NM_018645	81		NM_018645	16		NM_015077	10		NM_015077	14		NM_006566	65		NM_006566	56		NM_005989	107		NM_005989	131		NM_003405	161		NM_003405	76
NM_017732	172		NM_017732	84		NM_018658	56		NM_018658	13		NM_015106	3		NM_015106	19		NM_014820	65		NM_014820	56		NM_005992	96		NM_005992	95		NM_003406	215		NM_003406	66
NM_017746	22		NM_017746	16		NM_018685	65		NM_018685	22		NM_015125	5		NM_015125	27		NM_030877	65		NM_030877	56		NM_005996	71		NM_005996	93		NM_003410	60		NM_003410	97
NM_017771	16		NM_017771	5		NM_018714	83		NM_018714	129		NM_015130	52		NM_015130	53		NM_015099	65		NM_015099	55		NM_006000	99		NM_006000	83		NM_003411	88		NM_003411	97
NM_017775	52		NM_017775	87		NM_018841	64		NM_018841	45		NM_015141	70		NM_015141	91		NM_015355	65		NM_015355	55		NM_006007	49		NM_006007	62		NM_003417	68		NM_003417	43
NM_017789	70		NM_017789	3		NM_018912	51		NM_018912	36		NM_015143	60		NM_015143	52		NM_001012424	65		NM_001012424	54		NM_006011	112		NM_006011	82		NM_003418	65		NM_003418	79
NM_017807	53		NM_017807	7		NM_018913	61		NM_018913	25		NM_015150	72		NM_015150	50		NM_032410	65		NM_032410	53		NM_006023	142		NM_006023	116		NM_003419	60		NM_003419	57
NM_017830	169		NM_017830	242		NM_018915	57		NM_018915	33		NM_015184	65		NM_015184	69		NM_152420	65		NM_152420	53		NM_006029	82		NM_006029	71		NM_003441	92		NM_003441	57
NM_017838	95		NM_017838	59		NM_018916	53		NM_018916	35		NM_015215	60		NM_015215	54		NM_033468	65		NM_033468	51		NM_006048	58		NM_006048	59		NM_003445	55		NM_003445	70
NM_017857	11		NM_017857	9		NM_018917	55		NM_018917	33		NM_015236	9		NM_015236	15		NM_014764	65		NM_014764	50		NM_006060	58		NM_006060	79		NM_003453	8		NM_003453	38
NM_017887	53		NM_017887	60		NM_018918	55		NM_018918	33		NM_015242	67		NM_015242	17		NM_174910	64		NM_174910	139		NM_006061	89		NM_006061	175		NM_003458	61		NM_003458	65
NM_017897	50		NM_017897	51		NM_018919	58		NM_018919	33		NM_015277	61		NM_015277	55		NM_015335	64		NM_015335	107		NM_006071	53		NM_006071	18		NM_003460	100		NM_003460	93
NM_017917	4		NM_017917	50		NM_018920	59		NM_018920	33		NM_015285	102		NM_015285	101		NM_138473	64		NM_138473	104		NM_006073	99		NM_006073	112		NM_003470	69		NM_003470	58
NM_017924	83		NM_017924	53		NM_018921	50		NM_018921	58		NM_015317	50		NM_015317	23		NM_000899	64		NM_000899	99		NM_006077	71		NM_006077	90		NM_003474	100		NM_003474	91
NM_017943	81		NM_017943	51		NM_018922	56		NM_018922	33		NM_015319	60		NM_015319	18		NM_001004356	64		NM_001004356	95		NM_006088	66		NM_006088	54		NM_003476	316		NM_003476	89
NM_017953	4		NM_017953	4		NM_018923	59		NM_018923	33		NM_015331	3		NM_015331	15		NM_000546	64		NM_000546	88		NM_006093	113		NM_006093	105		NM_003480	84		NM_003480	70
NM_017956	11		NM_017956	54		NM_018924	60		NM_018924	35		NM_015335	129		NM_015335	64		NM_138348	64		NM_138348	84		NM_006095	65		NM_006095	50		NM_003482	72		NM_003482	76
NM_017974	51		NM_017974	4		NM_018925	51		NM_018925	38		NM_015342	61		NM_015342	14		NM_012177	64		NM_012177	83		NM_006101	84		NM_006101	72		NM_003504	112		NM_003504	78
NM_018027	3		NM_018027	7		NM_018926	51		NM_018926	32		NM_015347	80		NM_015347	53		NM_014352	64		NM_014352	74		NM_006106	19		NM_006106	59		NM_003508	73		NM_003508	62
NM_018030	54		NM_018030	3		NM_018927	43		NM_018927	36		NM_015353	54		NM_015353	67		NM_138563	64		NM_138563	73		NM_006110	65		NM_006110	56		NM_003547	73		NM_003547	82
NM_018034	3		NM_018034	56		NM_018929	46		NM_018929	46		NM_015355	37		NM_015355	15		NM_031439	64		NM_031439	71		NM_006135	26		NM_006135	65		NM_003555	75		NM_003555	74
NM_018050	19		NM_018050	8		NM_018938	36		NM_018938	21		NM_015356	75		NM_015356	24		NM_207429	64		NM_207429	68		NM_006139	156		NM_006139	89		NM_003562	64		NM_003562	102
NM_018053	46		NM_018053	3		NM_018955	110		NM_018955	58		NM_015361	116		NM_015361	55		NM_006896	64		NM_006896	67		NM_006161	73		NM_006161	61		NM_003566	148		NM_003566	56
NM_018290	30		NM_018290	3		NM_018979	82		NM_018979	40		NM_015380	64		NM_015380	92		XM_498229	64		XM_498229	67		NM_006163	130		NM_006163	70		NM_003571	62		NM_003571	80
NM_018323	3		NM_018323	3		NM_018993	161		NM_018993	108		NM_015387	60		NM_015387	233		NM_001987	64		NM_001987	65		NM_006165	102		NM_006165	70		NM_003590	138		NM_003590	118
NM_018373	16		NM_018373	17		NM_019009	65		NM_019009	49		NM_015391	67		NM_015391	72		NM_007264	64		NM_007264	64		NM_006167	60		NM_006167	70		NM_003592	89		NM_003592	95
NM_018374	58		NM_018374	3		NM_019056	81		NM_019056	62		NM_015417	3		NM_015417	14		NM_032199	64		NM_032199	62		NM_006175	150		NM_006175	100		NM_003598	89		NM_003598	79
NM_018418	54		NM_018418	4		NM_019058	90		NM_019058	22		NM_015439	50		NM_015439	60		NM_152454	64		NM_152454	61		NM_006187	4		NM_006187	58		NM_003615	65		NM_003615	82
NM_018571	22		NM_018571	21		NM_019071	8		NM_019071	22		NM_015443	99		NM_015443	51		NM_016222	64		NM_016222	60		NM_006189	138		NM_006189	99		NM_003624	52		NM_003624	40
NM_018648	55		NM_018648	52		NM_019107	50		NM_019107	15		NM_015448	52		NM_015448	53		NM_014813	64		NM_014813	56		NM_006191	69		NM_006191	65		NM_003651	12		NM_003651	57
NM_018925	28		NM_018925	11		NM_019852	59		NM_019852	63		NM_015463	143		NM_015463	83		NM_152569	64		NM_152569	56		NM_006193	68		NM_006193	115		NM_003653	83		NM_003653	94
NM_018940	10		NM_018940	3		NM_020066	51		NM_020066	54		NM_015464	51		NM_015464	32		NM_173657	64		NM_173657	56		NM_006200	4		NM_006200	40		NM_003655	56		NM_003655	15
NM_018946	53		NM_018946	58		NM_020119	51		NM_020119	17		NM_015471	55		NM_015471	27		NM_144646	64		NM_144646	55		NM_006203	107		NM_006203	128		NM_003666	65		NM_003666	53
NM_018975	122		NM_018975	102		NM_020131	34		NM_020131	21		NM_015475	51		NM_015475	42		NM_205862	64		NM_205862	55		NM_006204	96		NM_006204	108		NM_003672	79		NM_003672	91
NM_018979	103		NM_018979	47		NM_020139	95		NM_020139	13		NM_015476	133		NM_015476	62		NM_014079	64		NM_014079	53		NM_006219	3		NM_006219	51		NM_003675	96		NM_003675	62
NM_018982	3		NM_018982	50		NM_020150	7		NM_020150	14		NM_015493	67		NM_015493	33		NM_152343	64		NM_152343	53		NM_006233	87		NM_006233	52		NM_003676	34		NM_003676	5
NM_018997	64		NM_018997	52		NM_020163	19		NM_020163	14		NM_015509	85		NM_015509	183		NM_017914	64		NM_017914	52		NM_006235	63		NM_006235	65		NM_003682	87		NM_003682	51
NM_019056	75		NM_019056	50		NM_020178	91		NM_020178	144		NM_015535	103		NM_015535	57		NM_007259	64		NM_007259	51		NM_006237	70		NM_006237	72		NM_003685	113		NM_003685	118
NM_020529	103		NM_020529	24		NM_020188	55		NM_020188	56		NM_015537	94		NM_015537	15		NM_003141	64		NM_003141	50		NM_006240	60		NM_006240	30		NM_003693	82		NM_003693	93
NM_020536	55		NM_020536	55		NM_020191	109		NM_020191	83		NM_015560	101		NM_015560	57		NM_002086	64		NM_002086	3		NM_006242	60		NM_006242	67		NM_003701	142		NM_003701	82
NM_020648	26		NM_020648	9		NM_020215	80		NM_020215	51		NM_015567	90		NM_015567	79		NM_031964	63		NM_031964	176		NM_006258	68		NM_006258	50		NM_003716	63		NM_003716	62
NM_020710	92		NM_020710	55		NM_020232	73		NM_020232	55		NM_015569	50		NM_015569	30		NM_014269	63		NM_014269	160		NM_006261	44		NM_006261	63		NM_003718	69		NM_003718	15
NM_020727	20		NM_020727	3		NM_020309	146		NM_020309	86		NM_015576	69		NM_015576	73		NM_032608	63		NM_032608	117		NM_006269	114		NM_006269	76		NM_003720	57		NM_003720	87
NM_020825	51		NM_020825	24		NM_020311	140		NM_020311	37		NM_015590	57		NM_015590	57		NM_004955	63		NM_004955	116		NM_006274	68		NM_006274	57		NM_003722	188		NM_003722	107
NM_020935	3		NM_020935	4		NM_020312	58		NM_020312	73		NM_015595	129		NM_015595	17		NM_002052	63		NM_002052	115		NM_006281	76		NM_006281	85		NM_003724	204		NM_003724	51
NM_021074	68		NM_021074	81		NM_020335	52		NM_020335	14		NM_015627	31		NM_015627	17		NM_080425	63		NM_080425	107		NM_006285	105		NM_006285	71		NM_003735	31		NM_003735	16
NM_021102	72		NM_021102	56		NM_020345	92		NM_020345	57		NM_015642	134		NM_015642	17		NM_002797	63		NM_002797	99		NM_006291	55		NM_006291	52		NM_003736	31		NM_003736	16
NM_021141	84		NM_021141	98		NM_020353	149		NM_020353	86		NM_015645	78		NM_015645	27		NM_001039082	63		NM_001039082	98		NM_006294	45		NM_006294	72		NM_003737	53		NM_003737	57
NM_021159	152		NM_021159	60		NM_020360	26		NM_020360	15		NM_015678	59		NM_015678	65		NM_080606	63		NM_080606	87		NM_006298	126		NM_006298	70		NM_003742	325		NM_003742	109
NM_021640	51		NM_021640	37		NM_020365	80		NM_020365	57		NM_015679	66		NM_015679	52		NM_032044	63		NM_032044	76		NM_006305	61		NM_006305	63		NM_003753	67		NM_003753	57
NM_021824	82		NM_021824	54		NM_020409	64		NM_020409	71		NM_015698	55		NM_015698	14		NM_001014811	63		NM_001014811	73		NM_006306	54		NM_006306	90		NM_003754	70		NM_003754	80
NM_021961	40		NM_021961	4		NM_020439	52		NM_020439	72		NM_015701	208		NM_015701	148		NM_003718	63		NM_003718	72		NM_006327	61		NM_006327	108		NM_003756	80		NM_003756	94
NM_022365	105		NM_022365	14		NM_020452	9		NM_020452	14		NM_015702	53		NM_015702	83		NM_001226	63		NM_001226	70		NM_006350	50		NM_006350	70		NM_003757	74		NM_003757	102
NM_022739	68		NM_022739	45		NM_020465	147		NM_020465	58		NM_015711	57		NM_015711	21		NM_080877	63		NM_080877	68		NM_006351	24		NM_006351	38		NM_003785	70		NM_003785	79
NM_022740	53		NM_022740	26		NM_020529	113		NM_020529	93		NM_015719	92		NM_015719	33		NM_004443	63		NM_004443	67		NM_006359	56		NM_006359	64		NM_003786	122		NM_003786	68
NM_022805	244		NM_022805	86		NM_020548	31		NM_020548	52		NM_015722	96		NM_015722	91		NM_207459	63		NM_207459	66		NM_006361	95		NM_006361	92		NM_003800	65		NM_003800	54
NM_022818	78		NM_022818	130		NM_020631	6		NM_020631	13		NM_015834	81		NM_015834	59		NM_000890	63		NM_000890	65		NM_006365	3		NM_006365	11		NM_003806	63		NM_003806	8
NM_022822	3		NM_022822	3		NM_020648	51		NM_020648	27		NM_015908	16		NM_015908	19		NM_001015051	63		NM_001015051	64		NM_006367	62		NM_006367	86		NM_003809	58		NM_003809	53
NM_022828	25		NM_022828	3		NM_020651	14		NM_020651	65		NM_015941	197		NM_015941	81		NM_006280	63		NM_006280	64		NM_006401	51		NM_006401	46		NM_003810	69		NM_003810	62
NM_022912	147		NM_022912	77		NM_020663	31		NM_020663	23		NM_015965	62		NM_015965	58		NM_000134	63		NM_000134	62		NM_006406	71		NM_006406	57		NM_003820	63		NM_003820	56
NM_023926	52		NM_023926	51		NM_020677	44		NM_020677	159		NM_015969	53		NM_015969	51		NM_139169	63		NM_139169	61		NM_006408	69		NM_006408	72		NM_003822	117		NM_003822	82
NM_023937	68		NM_023937	36		NM_020679	21		NM_020679	25		NM_015980	187		NM_015980	84		NM_001012707	63		NM_001012707	57		NM_006419	113		NM_006419	88		NM_003830	88		NM_003830	104
NM_024040	51		NM_024040	52		NM_020680	82		NM_020680	65		NM_015994	210		NM_015994	106		NM_001025201	63		NM_001025201	57		NM_006423	101		NM_006423	96		NM_003837	98		NM_003837	55
NM_024042	70		NM_024042	5		NM_020724	53		NM_020724	66		NM_016001	60		NM_016001	68		NM_005242	63		NM_005242	57		NM_006438	95		NM_006438	68		NM_003840	58		NM_003840	66
NM_024045	64		NM_024045	54		NM_020727	11		NM_020727	39		NM_016002	115		NM_016002	115		NM_000463	63		NM_000463	55		NM_006439	72		NM_006439	100		NM_003843	79		NM_003843	91
NM_024051	64		NM_024051	21		NM_020728	6		NM_020728	19		NM_016029	79		NM_016029	97		NM_007120	63		NM_007120	55		NM_006455	3		NM_006455	51		NM_003845	51		NM_003845	39
NM_024075	34		NM_024075	3		NM_020734	93		NM_020734	117		NM_016030	61		NM_016030	20		NM_019075	63		NM_019075	55		NM_006467	57		NM_006467	55		NM_003847	87		NM_003847	71
NM_024116	113		NM_024116	39		NM_020764	72		NM_020764	57		NM_016039	67		NM_016039	55		NM_019093	63		NM_019093	55		NM_006473	110		NM_006473	97		NM_003857	246		NM_003857	117
NM_024292	79		NM_024292	43		NM_020804	7		NM_020804	13		NM_016046	51		NM_016046	55		NM_025063	63		NM_025063	54		NM_006480	50		NM_006480	50		NM_003868	57		NM_003868	85
NM_024407	52		NM_024407	70		NM_020807	11		NM_020807	13		NM_016049	52		NM_016049	52		NM_017589	63		NM_017589	52		NM_006495	3		NM_006495	57		NM_003874	165		NM_003874	169
NM_024511	16		NM_024511	4		NM_020814	32		NM_020814	86		NM_016057	54		NM_016057	34		NM_005597	63		NM_005597	50		NM_006507	70		NM_006507	96		NM_003880	238		NM_003880	104
NM_024513	24		NM_024513	7		NM_020820	96		NM_020820	57		NM_016061	100		NM_016061	58		NM_152327	63		NM_152327	50		NM_006513	131		NM_006513	125		NM_003882	75		NM_003882	96
NM_024540	23		NM_024540	98		NM_020870	92		NM_020870	13		NM_016070	60		NM_016070	153		NM_016357	63		NM_016357	3		NM_006528	109		NM_006528	61		NM_003889	129		NM_003889	82
NM_024571	63		NM_024571	26		NM_020918	139		NM_020918	51		NM_016071	51		NM_016071	14		NM_006662	62		NM_006662	124		NM_006534	15		NM_006534	13		NM_003893	116		NM_003893	78
NM_024576	22		NM_024576	3		NM_020925	33		NM_020925	56		NM_016080	50		NM_016080	67		NM_002798	62		NM_002798	114		NM_006536	83		NM_006536	144		NM_003896	55		NM_003896	63
NM_024603	51		NM_024603	3		NM_020929	80		NM_020929	59		NM_016091	50		NM_016091	33		NM_173538	62		NM_173538	113		NM_006540	123		NM_006540	96		NM_003903	80		NM_003903	54
NM_024709	54		NM_024709	3		NM_020946	13		NM_020946	13		NM_016093	51		NM_016093	70		NM_006077	62		NM_006077	101		NM_006552	132		NM_006552	114		NM_003910	72		NM_003910	91
NM_024718	37		NM_024718	18		NM_020962	74		NM_020962	57		NM_016129	103		NM_016129	140		NM_014600	62		NM_014600	95		NM_006553	4		NM_006553	33		NM_003919	73		NM_003919	91
NM_024726	65		NM_024726	35		NM_020992	6		NM_020992	13		NM_016131	11		NM_016131	14		NM_001001933	62		NM_001001933	93		NM_006562	116		NM_006562	76		NM_003921	54		NM_003921	50
NM_024757	40		NM_024757	28		NM_021007	71		NM_021007	58		NM_016139	105		NM_016139	55		NM_175571	62		NM_175571	93		NM_006566	65		NM_006566	57		NM_003932	56		NM_003932	124
NM_024790	30		NM_024790	20		NM_021009	76		NM_021009	54		NM_016141	66		NM_016141	65		NM_006060	62		NM_006060	92		NM_006570	58		NM_006570	108		NM_003951	66		NM_003951	53
NM_024844	15		NM_024844	5		NM_021029	34		NM_021029	23		NM_016146	56		NM_016146	109		NM_001002006	62		NM_001002006	87		NM_006576	59		NM_006576	71		NM_003955	83		NM_003955	69
NM_024852	3		NM_024852	3		NM_021033	54		NM_021033	53		NM_016147	146		NM_016147	56		NM_004462	62		NM_004462	82		NM_006577	5		NM_006577	52		NM_003960	95		NM_003960	150
NM_025112	10		NM_025112	3		NM_021103	62		NM_021103	55		NM_016157	52		NM_016157	16		NM_014047	62		NM_014047	81		NM_006581	68		NM_006581	56		NM_003978	94		NM_003978	61
NM_025126	94		NM_025126	29		NM_021105	21		NM_021105	33		NM_016183	53		NM_016183	15		NM_000411	62		NM_000411	80		NM_006587	75		NM_006587	72		NM_003981	50		NM_003981	54
NM_025135	87		NM_025135	39		NM_021149	120		NM_021149	14		NM_016192	63		NM_016192	45		NM_138938	62		NM_138938	80		NM_006588	118		NM_006588	67		NM_004040	50		NM_004040	55
NM_025141	55		NM_025141	75		NM_021154	81		NM_021154	42		NM_016199	51		NM_016199	51		NM_001875	62		NM_001875	73		NM_006589	58		NM_006589	57		NM_004044	75		NM_004044	84
NM_025211	57		NM_025211	12		NM_021156	96		NM_021156	84		NM_016202	3		NM_016202	14		NM_144684	62		NM_144684	71		NM_006598	57		NM_006598	62		NM_004057	60		NM_004057	65
NM_025220	59		NM_025220	21		NM_021159	149		NM_021159	105		NM_016207	51		NM_016207	65		NM_173544	62		NM_173544	71		NM_006600	56		NM_006600	65		NM_004062	58		NM_004062	69
NM_025232	16		NM_025232	3		NM_021165	55		NM_021165	30		NM_016209	50		NM_016209	56		NM_032639	62		NM_032639	67		NM_006611	183		NM_006611	59		NM_004072	109		NM_004072	67
NM_025234	50		NM_025234	95		NM_021202	50		NM_021202	56		NM_016222	58		NM_016222	57		NM_000603	62		NM_000603	64		NM_006612	51		NM_006612	24		NM_004074	54		NM_004074	56
NM_025235	10		NM_025235	4		NM_021205	94		NM_021205	76		NM_016237	95		NM_016237	77		NM_003317	62		NM_003317	64		NM_006618	58		NM_006618	14		NM_004077	40		NM_004077	51
NM_025267	74		NM_025267	61		NM_021230	50		NM_021230	72		NM_016246	44		NM_016246	17		NM_004437	62		NM_004437	64		NM_006627	92		NM_006627	89		NM_004079	54		NM_004079	66
NM_030627	127		NM_030627	28		NM_021237	9		NM_021237	16		NM_016248	68		NM_016248	57		NM_005843	62		NM_005843	64		NM_006635	95		NM_006635	85		NM_004091	62		NM_004091	90
NM_030629	44		NM_030629	7		NM_021242	69		NM_021242	16		NM_016257	57		NM_016257	15		NM_017614	62		NM_017614	64		NM_006638	59		NM_006638	70		NM_004092	74		NM_004092	92
NM_030665	34		NM_030665	4		NM_021255	38		NM_021255	14		NM_016272	112		NM_016272	20		NM_133433	62		NM_133433	64		NM_006640	9		NM_006640	52		NM_004101	107		NM_004101	65
NM_030756	88		NM_030756	39		NM_021267	115		NM_021267	36		NM_016289	52		NM_016289	72		NM_182609	62		NM_182609	63		NM_006646	23		NM_006646	86		NM_004106	54		NM_004106	88
NM_030759	26		NM_030759	57		NM_021614	50		NM_021614	60		NM_016292	101		NM_016292	64		NM_198080	62		NM_198080	63		NM_006661	54		NM_006661	74		NM_004120	21		NM_004120	54
NM_030783	55		NM_030783	11		NM_021640	52		NM_021640	79		NM_016300	60		NM_016300	58		NM_012288	62		NM_012288	62		NM_006662	64		NM_006662	96		NM_004123	53		NM_004123	61
NM_030790	98		NM_030790	74		NM_021724	58		NM_021724	54		NM_016302	72		NM_016302	96		NM_004797	62		NM_004797	61		NM_006668	62		NM_006668	22		NM_004124	53		NM_004124	50
NM_030795	123		NM_030795	8		NM_021729	14		NM_021729	88		NM_016305	63		NM_016305	67		NM_001626	62		NM_001626	59		NM_006691	83		NM_006691	91		NM_004130	66		NM_004130	54
NM_030798	7		NM_030798	3		NM_021732	55		NM_021732	68		NM_016319	70		NM_016319	67		NM_019056	62		NM_019056	55		NM_006694	65		NM_006694	58		NM_004133	57		NM_004133	58
NM_030877	50		NM_030877	50		NM_021734	6		NM_021734	22		NM_016323	12		NM_016323	17		NM_002101	62		NM_002101	54		NM_006733	54		NM_006733	76		NM_004135	64		NM_004135	66
NM_030885	153		NM_030885	84		NM_021785	86		NM_021785	16		NM_016333	123		NM_016333	61		NM_173525	62		NM_173525	54		NM_006744	137		NM_006744	51		NM_004140	37		NM_004140	75
NM_030912	56		NM_030912	25		NM_021814	110		NM_021814	62		NM_016335	122		NM_016335	21		NM_148959	62		NM_148959	53		NM_006766	29		NM_006766	60		NM_004145	54		NM_004145	25
NM_030939	12		NM_030939	3		NM_021818	21		NM_021818	61		NM_016354	55		NM_016354	15		NM_152355	62		NM_152355	53		NM_006771	114		NM_006771	68		NM_004147	57		NM_004147	53
NM_030961	42		NM_030961	4		NM_021902	62		NM_021902	69		NM_016355	67		NM_016355	53		NM_018951	62		NM_018951	52		NM_006772	46		NM_006772	52		NM_004148	34		NM_004148	30
NM_030979	6		NM_030979	18		NM_021907	17		NM_021907	104		NM_016357	3		NM_016357	21		NM_032109	62		NM_032109	51		NM_006786	69		NM_006786	64		NM_004154	59		NM_004154	75
NM_031210	89		NM_031210	64		NM_021932	54		NM_021932	82		NM_016363	15		NM_016363	23		NM_022913	62		NM_022913	43		NM_006789	31		NM_006789	63		NM_004160	85		NM_004160	91
NM_031212	50		NM_031212	3		NM_021943	35		NM_021943	13		NM_016368	55		NM_016368	15		NM_004487	62		NM_004487	40		NM_006795	55		NM_006795	55		NM_004161	144		NM_004161	71
NM_031280	65		NM_031280	71		NM_021952	109		NM_021952	54		NM_016399	53		NM_016399	14		NM_004565	62		NM_004565	26		NM_006803	92		NM_006803	92		NM_004163	90		NM_004163	89
NM_031287	51		NM_031287	66		NM_021960	59		NM_021960	13		NM_016417	74		NM_016417	70		NM_001155	61		NM_001155	126		NM_006815	66		NM_006815	54		NM_004168	75		NM_004168	94
NM_031420	5		NM_031420	12		NM_021961	54		NM_021961	27		NM_016454	152		NM_016454	100		NM_000953	61		NM_000953	115		NM_006818	89		NM_006818	101		NM_004169	52		NM_004169	53
NM_031866	10		NM_031866	6		NM_021979	112		NM_021979	106		NM_016475	52		NM_016475	82		NM_003328	61		NM_003328	110		NM_006827	56		NM_006827	82		NM_004181	177		NM_004181	79
NM_031903	115		NM_031903	57		NM_022003	213		NM_022003	127		NM_016480	125		NM_016480	217		NM_001033561	61		NM_001033561	101		NM_006863	24		NM_006863	64		NM_004187	63		NM_004187	54
NM_031922	50		NM_031922	34		NM_022006	50		NM_022006	75		NM_016484	58		NM_016484	69		NM_001834	61		NM_001834	94		NM_006869	54		NM_006869	42		NM_004188	116		NM_004188	67
NM_032034	51		NM_032034	4		NM_022068	23		NM_022068	32		NM_016495	59		NM_016495	53		NM_172138	61		NM_172138	80		NM_006884	182		NM_006884	69		NM_004190	56		NM_004190	84
NM_032041	116		NM_032041	51		NM_022070	6		NM_022070	14		NM_016505	96		NM_016505	52		NM_000448	61		NM_000448	77		NM_006890	110		NM_006890	138		NM_004212	67		NM_004212	103
NM_032042	59		NM_032042	4		NM_022074	55		NM_022074	14		NM_016507	21		NM_016507	15		NM_173656	61		NM_173656	76		NM_006895	54		NM_006895	50		NM_004214	129		NM_004214	89
NM_032088	59		NM_032088	6		NM_022089	60		NM_022089	105		NM_016529	22		NM_016529	53		NM_174897	61		NM_174897	76		NM_006896	69		NM_006896	101		NM_004220	81		NM_004220	77
NM_032092	54		NM_032092	5		NM_022118	73		NM_022118	13		NM_016577	91		NM_016577	63		NM_014472	61		NM_014472	74		NM_006898	126		NM_006898	110		NM_004224	69		NM_004224	70
NM_032102	56		NM_032102	79		NM_022123	7		NM_022123	17		NM_016588	94		NM_016588	77		NM_014281	61		NM_014281	73		NM_006899	187		NM_006899	127		NM_004226	54		NM_004226	80
NM_032111	53		NM_032111	100		NM_022130	26		NM_022130	75		NM_016589	51		NM_016589	73		NM_014228	61		NM_014228	72		NM_006905	76		NM_006905	76		NM_004232	29		NM_004232	50
NM_032172	56		NM_032172	8		NM_022143	50		NM_022143	62		NM_016607	8		NM_016607	51		NM_138329	61		NM_138329	72		NM_006917	96		NM_006917	83		NM_004238	74		NM_004238	63
NM_032177	16		NM_032177	4		NM_022152	55		NM_022152	18		NM_016614	56		NM_016614	56		NM_014080	61		NM_014080	71		NM_006919	55		NM_006919	62		NM_004248	53		NM_004248	76
NM_032271	19		NM_032271	3		NM_022165	60		NM_022165	85		NM_016623	50		NM_016623	71		NM_153007	61		NM_153007	68		NM_006930	67		NM_006930	148		NM_004254	154		NM_004254	122
NM_032273	57		NM_032273	79		NM_022341	92		NM_022341	58		NM_016640	51		NM_016640	58		NM_001531	61		NM_001531	64		NM_006939	70		NM_006939	79		NM_004289	95		NM_004289	123
NM_032287	73		NM_032287	56		NM_022361	59		NM_022361	60		NM_016641	67		NM_016641	77		NM_002170	61		NM_002170	63		NM_006942	88		NM_006942	31		NM_004320	59		NM_004320	72
NM_032290	68		NM_032290	51		NM_022365	100		NM_022365	71		NM_016936	52		NM_016936	14		NM_198541	61		NM_198541	62		NM_006947	67		NM_006947	51		NM_004331	4		NM_004331	65
NM_032294	91		NM_032294	15		NM_022479	54		NM_022479	51		NM_016940	51		NM_016940	50		NM_152716	61		NM_152716	61		NM_006978	52		NM_006978	51		NM_004336	202		NM_004336	100
NM_032316	65		NM_032316	3		NM_022575	60		NM_022575	62		NM_017421	50		NM_017421	50		NM_006915	61		NM_006915	59		NM_007001	58		NM_007001	62		NM_004344	158		NM_004344	74
NM_032320	140		NM_032320	68		NM_022728	58		NM_022728	55		NM_017444	3		NM_017444	16		NM_014208	61		NM_014208	59		NM_007005	50		NM_007005	52		NM_004345	53		NM_004345	53
NM_032328	3		NM_032328	3		NM_022731	51		NM_022731	13		NM_017446	53		NM_017446	55		NM_015401	61		NM_015401	55		NM_007009	80		NM_007009	65		NM_004363	61		NM_004363	61
NM_032343	124		NM_032343	58		NM_022733	54		NM_022733	146		NM_017495	49		NM_017495	19		NM_001088	61		NM_001088	54		NM_007013	32		NM_007013	50		NM_004380	59		NM_004380	78
NM_032351	56		NM_032351	58		NM_022740	58		NM_022740	47		NM_017523	79		NM_017523	26		NM_174951	61		NM_174951	54		NM_007018	3		NM_007018	26		NM_004382	104		NM_004382	173
NM_032403	60		NM_032403	7		NM_022748	110		NM_022748	13		NM_017544	57		NM_017544	52		NM_014408	61		NM_014408	50		NM_007035	56		NM_007035	81		NM_004396	63		NM_004396	61
NM_032409	81		NM_032409	96		NM_022751	6		NM_022751	13		NM_017549	186		NM_017549	61		NM_080869	61		NM_080869	50		NM_007038	102		NM_007038	85		NM_004397	73		NM_004397	51
NM_032423	9		NM_032423	7		NM_022759	56		NM_022759	13		NM_017583	50		NM_017583	36		NM_152536	61		NM_152536	50		NM_007039	62		NM_007039	90		NM_004398	58		NM_004398	69
NM_032431	3		NM_032431	3		NM_022761	8		NM_022761	13		NM_017586	100		NM_017586	22		NM_198334	61		NM_198334	50		NM_007047	80		NM_007047	67		NM_004399	61		NM_004399	42
NM_032434	66		NM_032434	54		NM_022766	6		NM_022766	20		NM_017590	13		NM_017590	24		NM_014498	61		NM_014498	39		NM_007053	77		NM_007053	70		NM_004407	83		NM_004407	93
NM_032440	70		NM_032440	4		NM_022777	30		NM_022777	52		NM_017612	21		NM_017612	14		NM_001029875	61		NM_001029875	26		NM_007058	102		NM_007058	80		NM_004411	83		NM_004411	129
NM_032493	56		NM_032493	3		NM_022786	90		NM_022786	50		NM_017623	42		NM_017623	14		NM_002553	61		NM_002553	22		NM_007059	75		NM_007059	17		NM_004420	85		NM_004420	91
NM_032667	171		NM_032667	104		NM_023016	59		NM_023016	21		NM_017640	24		NM_017640	14		NM_030763	61		NM_030763	16		NM_007065	56		NM_007065	58		NM_004422	56		NM_004422	80
NM_032727	179		NM_032727	52		NM_023075	19		NM_023075	59		NM_017644	50		NM_017644	15		NM_024870	60		NM_024870	196		NM_007069	3		NM_007069	11		NM_004431	45		NM_004431	115
NM_032730	99		NM_032730	68		NM_023105	52		NM_023105	13		NM_017653	54		NM_017653	52		NM_032409	60		NM_032409	143		NM_007103	71		NM_007103	90		NM_004437	69		NM_004437	63
NM_032731	28		NM_032731	13		NM_023926	52		NM_023926	105		NM_017656	35		NM_017656	32		NM_006930	60		NM_006930	138		NM_007120	61		NM_007120	120		NM_004440	54		NM_004440	70
NM_032758	36		NM_032758	4		NM_023927	196		NM_023927	74		NM_017668	66		NM_017668	16		NM_013441	60		NM_013441	138		NM_007123	55		NM_007123	81		NM_004443	72		NM_004443	68
NM_032808	24		NM_032808	4		NM_023940	70		NM_023940	13		NM_017684	73		NM_017684	18		NM_014464	60		NM_014464	130		NM_007127	98		NM_007127	59		NM_004445	3		NM_004445	52
NM_032812	3		NM_032812	6		NM_024040	54		NM_024040	128		NM_017691	68		NM_017691	53		XM_376233	60		XM_376233	106		NM_007130	73		NM_007130	71		NM_004449	64		NM_004449	53
NM_032815	3		NM_032815	3		NM_024046	135		NM_024046	64		NM_017694	50		NM_017694	51		NM_012387	60		NM_012387	102		NM_007139	79		NM_007139	56		NM_004462	76		NM_004462	53
NM_032827	23		NM_032827	3		NM_024097	45		NM_024097	86		NM_017704	51		NM_017704	14		XM_928573	60		XM_928573	102		NM_007144	49		NM_007144	32		NM_004464	120		NM_004464	85
NM_032870	96		NM_032870	51		NM_024293	67		NM_024293	96		NM_017714	3		NM_017714	14		NM_198081	60		NM_198081	90		NM_007153	67		NM_007153	63		NM_004473	66		NM_004473	103
NM_032902	70		NM_032902	13		NM_024407	54		NM_024407	126		NM_017732	157		NM_017732	52		NM_001001523	60		NM_001001523	88		NM_007162	72		NM_007162	11		NM_004474	194		NM_004474	80
NM_032933	89		NM_032933	46		NM_024496	77		NM_024496	58		NM_017743	86		NM_017743	54		NM_002085	60		NM_002085	86		NM_007165	146		NM_007165	56		NM_004484	98		NM_004484	103
NM_033027	66		NM_033027	7		NM_024511	15		NM_024511	36		NM_017746	31		NM_017746	31		NM_004139	60		NM_004139	80		NM_007176	54		NM_007176	66		NM_004486	65		NM_004486	8
NM_033063	75		NM_033063	62		NM_024513	54		NM_024513	14		NM_017771	11		NM_017771	16		NM_022740	60		NM_022740	77		NM_007179	76		NM_007179	79		NM_004487	50		NM_004487	54
NM_033103	61		NM_033103	3		NM_024540	7		NM_024540	54		NM_017775	50		NM_017775	56		NM_053043	60		NM_053043	76		NM_007198	78		NM_007198	69		NM_004488	215		NM_004488	154
NM_033112	77		NM_033112	109		NM_024554	97		NM_024554	94		NM_017778	55		NM_017778	15		NM_014211	60		NM_014211	70		NM_007202	55		NM_007202	60		NM_004494	23		NM_004494	52
NM_033201	137		NM_033201	67		NM_024561	8		NM_024561	15		NM_017780	51		NM_017780	29		NM_003000	60		NM_003000	69		NM_007207	23		NM_007207	61		NM_004498	113		NM_004498	100
NM_033221	58		NM_033221	4		NM_024571	62		NM_024571	59		NM_017789	81		NM_017789	58		NM_003757	60		NM_003757	69		NM_007209	3		NM_007209	33		NM_004502	78		NM_004502	98
NM_033254	12		NM_033254	4		NM_024576	50		NM_024576	34		NM_017819	77		NM_017819	125		NM_006242	60		NM_006242	68		NM_007227	50		NM_007227	57		NM_004508	114		NM_004508	53
NM_033400	10		NM_033400	12		NM_024612	22		NM_024612	19		NM_017830	252		NM_017830	125		XM_371662	60		XM_371662	68		NM_007231	105		NM_007231	85		NM_004513	88		NM_004513	67
NM_033411	70		NM_033411	50		NM_024718	51		NM_024718	81		NM_017838	90		NM_017838	56		NM_173531	60		NM_173531	61		NM_007247	94		NM_007247	55		NM_004515	97		NM_004515	76
NM_033414	66		NM_033414	53		NM_024790	22		NM_024790	67		NM_017857	7		NM_017857	17		NM_001005214	60		NM_001005214	60		NM_007259	60		NM_007259	52		NM_004524	52		NM_004524	83
NM_033416	11		NM_033416	3		NM_024839	8		NM_024839	13		NM_017865	3		NM_017865	20		NM_152259	60		NM_152259	60		NM_007261	74		NM_007261	63		NM_004527	80		NM_004527	74
NM_033428	52		NM_033428	3		NM_024852	6		NM_024852	15		NM_017866	70		NM_017866	73		NM_014391	60		NM_014391	59		NM_007264	67		NM_007264	76		NM_004531	85		NM_004531	64
NM_033452	50		NM_033452	5		NM_024888	6		NM_024888	24		NM_017869	8		NM_017869	25		NM_016202	60		NM_016202	59		NM_007274	84		NM_007274	69		NM_004532	209		NM_004532	77
NM_033505	58		NM_033505	79		NM_024893	58		NM_024893	62		NM_017887	53		NM_017887	16		NM_033066	60		NM_033066	59		NM_007277	77		NM_007277	65		NM_004538	51		NM_004538	51
NM_033515	17		NM_033515	3		NM_024897	117		NM_024897	44		NM_017897	50		NM_017897	32		NM_005165	60		NM_005165	58		NM_007278	51		NM_007278	87		NM_004539	99		NM_004539	92
NM_052873	58		NM_052873	72		NM_024908	6		NM_024908	13		NM_017917	8		NM_017917	50		NM_032221	60		NM_032221	58		NM_007280	116		NM_007280	167		NM_004541	106		NM_004541	152
NM_052905	95		NM_052905	6		NM_024930	56		NM_024930	46		NM_017924	78		NM_017924	74		XM_290629	60		XM_290629	56		NM_007351	139		NM_007351	102		NM_004542	25		NM_004542	56
NM_052925	34		NM_052925	25		NM_024946	61		NM_024946	53		NM_017980	34		NM_017980	17		NM_024571	60		NM_024571	52		NM_007368	53		NM_007368	57		NM_004544	76		NM_004544	56
NM_053041	50		NM_053041	3		NM_025080	6		NM_025080	13		NM_017982	50		NM_017982	50		NM_138636	60		NM_138636	52		NM_007372	3		NM_007372	57		NM_004548	147		NM_004548	100
NM_053055	3		NM_053055	4		NM_025112	24		NM_025112	13		NM_018053	53		NM_018053	15		NM_031455	60		NM_031455	51		NM_012092	78		NM_012092	71		NM_004551	133		NM_004551	133
NM_054110	33		NM_054110	8		NM_025140	72		NM_025140	86		NM_018089	9		NM_018089	17		XM_929894	60		XM_929894	51		NM_012095	45		NM_012095	3		NM_004552	147		NM_004552	70
NM_058216	52		NM_058216	120		NM_025181	58		NM_025181	16		NM_018099	59		NM_018099	65		NM_023071	60		NM_023071	50		NM_012108	64		NM_012108	153		NM_004553	71		NM_004553	63
NM_080390	53		NM_080390	5		NM_025196	141		NM_025196	55		NM_018108	57		NM_018108	50		NM_005440	60		NM_005440	31		NM_012114	98		NM_012114	93		NM_004558	80		NM_004558	79
NM_080391	44		NM_080391	3		NM_025202	95		NM_025202	72		NM_018113	7		NM_018113	15		NM_004321	60		NM_004321	30		NM_012117	3		NM_012117	4		NM_004560	74		NM_004560	69
NM_080423	3		NM_080423	3		NM_025211	53		NM_025211	14		NM_018119	51		NM_018119	50		NM_024882	60		NM_024882	26		NM_012139	53		NM_012139	64		NM_004561	57		NM_004561	75
NM_080425	83		NM_080425	108		NM_025212	11		NM_025212	52		NM_018142	51		NM_018142	15		NM_014975	60		NM_014975	8		NM_012148	59		NM_012148	65		NM_004562	90		NM_004562	66
NM_080604	5		NM_080604	3		NM_025220	43		NM_025220	17		NM_018158	65		NM_018158	78		NM_007332	59		NM_007332	239		NM_012153	137		NM_012153	158		NM_004564	56		NM_004564	79
NM_080631	89		NM_080631	51		NM_025235	6		NM_025235	16		NM_018174	52		NM_018174	28		NM_003406	59		NM_003406	169		NM_012157	110		NM_012157	55		NM_004565	47		NM_004565	8
NM_080748	50		NM_080748	21		NM_025267	77		NM_025267	14		NM_018184	118		NM_018184	87		NM_014438	59		NM_014438	115		NM_012181	102		NM_012181	66		NM_004570	74		NM_004570	61
NM_080792	52		NM_080792	3		NM_030569	79		NM_030569	29		NM_018206	225		NM_018206	211		NM_002584	59		NM_002584	98		NM_012196	140		NM_012196	55		NM_004577	61		NM_004577	60
NM_080820	53		NM_080820	110		NM_030582	13		NM_030582	13		NM_018238	61		NM_018238	55		NM_004539	59		NM_004539	98		NM_012210	50		NM_012210	72		NM_004582	52		NM_004582	62
NM_130798	20		NM_130798	4		NM_030623	50		NM_030623	51		NM_018246	60		NM_018246	50		NM_001008211	59		NM_001008211	87		NM_012237	58		NM_012237	47		NM_004587	53		NM_004587	62
NM_133259	67		NM_133259	102		NM_030627	112		NM_030627	62		NM_018262	54		NM_018262	33		NM_003482	59		NM_003482	87		NM_012249	13		NM_012249	36		NM_004598	98		NM_004598	95
NM_133334	71		NM_133334	50		NM_030756	69		NM_030756	26		NM_018285	59		NM_018285	51		NM_198529	59		NM_198529	79		NM_012250	56		NM_012250	63		NM_004615	73		NM_004615	70
NM_133433	44		NM_133433	26		NM_030780	20		NM_030780	63		NM_018297	56		NM_018297	59		NM_003055	59		NM_003055	78		NM_012253	112		NM_012253	84		NM_004621	84		NM_004621	95
NM_133650	62		NM_133650	3		NM_030781	65		NM_030781	22		NM_018303	50		NM_018303	120		NM_172193	59		NM_172193	75		NM_012259	13		NM_012259	81		NM_004633	78		NM_004633	57
NM_138333	50		NM_138333	45		NM_030783	53		NM_030783	53		NM_018337	89		NM_018337	52		NM_031246	59		NM_031246	72		NM_012260	75		NM_012260	97		NM_004638	6		NM_004638	50
NM_138344	3		NM_138344	3		NM_030809	63		NM_030809	64		NM_018355	51		NM_018355	64		NM_001005615	59		NM_001005615	70		NM_012275	50		NM_012275	57		NM_004655	87		NM_004655	77
NM_138369	15		NM_138369	15		NM_030811	6		NM_030811	20		NM_018368	55		NM_018368	91		NM_017677	59		NM_017677	70		NM_012276	50		NM_012276	61		NM_004666	114		NM_004666	152
NM_138400	5		NM_138400	3		NM_030817	62		NM_030817	13		NM_018374	20		NM_018374	14		NM_006600	59		NM_006600	69		NM_012282	73		NM_012282	78		NM_004668	70		NM_004668	57
NM_138440	30		NM_138440	4		NM_030877	49		NM_030877	73		NM_018398	130		NM_018398	79		NM_080284	59		NM_080284	68		NM_012288	64		NM_012288	52		NM_004669	64		NM_004669	64
NM_138445	38		NM_138445	3		NM_030920	44		NM_030920	15		NM_018405	123		NM_018405	56		NM_130390	59		NM_130390	67		NM_012292	36		NM_012292	16		NM_004672	130		NM_004672	79
NM_138448	52		NM_138448	66		NM_030935	53		NM_030935	67		NM_018447	65		NM_018447	119		NM_014494	59		NM_014494	65		NM_012295	61		NM_012295	31		NM_004684	51		NM_004684	106
NM_138476	52		NM_138476	24		NM_030939	53		NM_030939	52		NM_018467	39		NM_018467	51		NM_147198	59		NM_147198	62		NM_012305	67		NM_012305	85		NM_004687	106		NM_004687	77
NM_138477	41		NM_138477	19		NM_030979	6		NM_030979	14		NM_018476	81		NM_018476	112		NM_024637	59		NM_024637	60		NM_012306	78		NM_012306	83		NM_004689	61		NM_004689	32
NM_138614	54		NM_138614	13		NM_031206	8		NM_031206	19		NM_018477	101		NM_018477	110		NM_005127	59		NM_005127	57		NM_012307	89		NM_012307	170		NM_004690	101		NM_004690	125
NM_138795	4		NM_138795	3		NM_031210	87		NM_031210	67		NM_018479	50		NM_018479	74		NM_005222	59		NM_005222	57		NM_012323	15		NM_012323	47		NM_004695	74		NM_004695	85
NM_138927	83		NM_138927	9		NM_031212	50		NM_031212	15		NM_018494	23		NM_018494	33		NM_000919	59		NM_000919	56		NM_012325	4		NM_012325	4		NM_004696	71		NM_004696	51
NM_138967	61		NM_138967	69		NM_031280	65		NM_031280	100		NM_018641	5		NM_018641	18		NM_000883	59		NM_000883	55		NM_012335	27		NM_012335	21		NM_004701	65		NM_004701	75
NM_139279	32		NM_139279	3		NM_031287	53		NM_031287	56		NM_018645	83		NM_018645	14		NM_004102	59		NM_004102	55		NM_012345	50		NM_012345	30		NM_004705	51		NM_004705	55
NM_144584	55		NM_144584	51		NM_031420	7		NM_031420	75		NM_018668	61		NM_018668	24		NM_004226	59		NM_004226	55		NM_012375	86		NM_012375	64		NM_004706	80		NM_004706	52
NM_144720	63		NM_144720	59		NM_031444	52		NM_031444	17		NM_018686	78		NM_018686	72		NM_138283	59		NM_138283	54		NM_012387	63		NM_012387	54		NM_004714	56		NM_004714	73
NM_144723	78		NM_144723	58		NM_031453	90		NM_031453	97		NM_018711	74		NM_018711	76		NM_080590	59		NM_080590	51		NM_012397	66		NM_012397	153		NM_004727	59		NM_004727	92
NM_145008	53		NM_145008	3		NM_031458	15		NM_031458	50		NM_018714	66		NM_018714	57		NM_016940	59		NM_016940	15		NM_012423	3		NM_012423	47		NM_004730	51		NM_004730	67
NM_145012	6		NM_145012	4		NM_031464	52		NM_031464	84		NM_018836	51		NM_018836	17		NM_005053	59		NM_005053	13		NM_012433	39		NM_012433	10		NM_004731	36		NM_004731	21
NM_145014	51		NM_145014	54		NM_031492	7		NM_031492	15		NM_018838	150		NM_018838	158		NM_021961	59		NM_021961	11		NM_012451	110		NM_012451	86		NM_004732	108		NM_004732	54
NM_145040	10		NM_145040	3		NM_031866	11		NM_031866	14		NM_018841	46		NM_018841	44		NM_014618	59		NM_014618	5		NM_012466	59		NM_012466	82		NM_004737	59		NM_004737	65
NM_145080	38		NM_145080	68		NM_031890	61		NM_031890	58		NM_018848	133		NM_018848	161		NM_001994	58		NM_001994	147		NM_012471	124		NM_012471	81		NM_004748	52		NM_004748	56
NM_145112	3		NM_145112	7		NM_031904	56		NM_031904	15		NM_018915	59		NM_018915	14		NM_001344	58		NM_001344	119		NM_012478	64		NM_012478	68		NM_004759	68		NM_004759	65
NM_145117	114		NM_145117	27		NM_031909	56		NM_031909	70		NM_018917	61		NM_018917	14		NM_007039	58		NM_007039	116		NM_013234	98		NM_013234	173		NM_004764	63		NM_004764	96
NM_145166	69		NM_145166	7		NM_031922	32		NM_031922	35		NM_018918	61		NM_018918	14		NM_002639	58		NM_002639	108		NM_013252	102		NM_013252	103		NM_004771	117		NM_004771	144
NM_145206	92		NM_145206	38		NM_032021	199		NM_032021	14		NM_018919	62		NM_018919	15		NM_006327	58		NM_006327	102		NM_013268	78		NM_013268	75		NM_004773	127		NM_004773	69
NM_145306	73		NM_145306	25		NM_032023	83		NM_032023	73		NM_018920	62		NM_018920	15		NM_005511	58		NM_005511	99		NM_013285	51		NM_013285	54		NM_004774	54		NM_004774	45
NM_145698	71		NM_145698	9		NM_032042	68		NM_032042	15		NM_018922	62		NM_018922	15		NM_001975	58		NM_001975	93		NM_013301	42		NM_013301	68		NM_004785	72		NM_004785	56
NM_147193	45		NM_147193	34		NM_032088	58		NM_032088	35		NM_018923	62		NM_018923	15		NM_177532	58		NM_177532	92		NM_013302	4		NM_013302	3		NM_004786	61		NM_004786	61
NM_152132	77		NM_152132	70		NM_032092	54		NM_032092	33		NM_018924	64		NM_018924	15		NM_031416	58		NM_031416	91		NM_013305	4		NM_013305	50		NM_004788	58		NM_004788	73
NM_152272	28		NM_152272	6		NM_032118	60		NM_032118	96		NM_018926	35		NM_018926	15		NM_000023	58		NM_000023	86		NM_013342	46		NM_013342	79		NM_004796	72		NM_004796	60
NM_152326	50		NM_152326	6		NM_032119	60		NM_032119	16		NM_018940	10		NM_018940	21		NM_031949	58		NM_031949	85		NM_013343	83		NM_013343	53		NM_004797	63		NM_004797	71
NM_152348	71		NM_152348	3		NM_032145	58		NM_032145	14		NM_018946	54		NM_018946	85		NM_024021	58		NM_024021	80		NM_013348	66		NM_013348	51		NM_004798	65		NM_004798	57
NM_152360	72		NM_152360	25		NM_032151	21		NM_032151	13		NM_018955	102		NM_018955	60		NM_145251	58		NM_145251	80		NM_013359	69		NM_013359	81		NM_004802	70		NM_004802	98
NM_152392	3		NM_152392	8		NM_032169	20		NM_032169	56		NM_018959	103		NM_018959	34		NM_198834	58		NM_198834	79		NM_013361	15		NM_013361	54		NM_004822	80		NM_004822	58
NM_152470	39		NM_152470	21		NM_032178	6		NM_032178	13		NM_018972	61		NM_018972	65		NM_015080	58		NM_015080	77		NM_013390	3		NM_013390	14		NM_004829	110		NM_004829	82
NM_152493	55		NM_152493	3		NM_032272	18		NM_032272	34		NM_018975	141		NM_018975	62		NM_020432	58		NM_020432	76		NM_013397	26		NM_013397	63		NM_004831	50		NM_004831	40
NM_152516	75		NM_152516	81		NM_032289	168		NM_032289	32		NM_018979	67		NM_018979	47		NM_006467	58		NM_006467	72		NM_013400	52		NM_013400	70		NM_004832	57		NM_004832	110
NM_152527	52		NM_152527	50		NM_032303	148		NM_032303	23		NM_018982	3		NM_018982	51		NM_015391	58		NM_015391	66		NM_013401	52		NM_013401	54		NM_004845	66		NM_004845	69
NM_152542	19		NM_152542	3		NM_032311	56		NM_032311	38		NM_018997	67		NM_018997	96		NM_004668	58		NM_004668	65		NM_013403	53		NM_013403	58		NM_004853	67		NM_004853	68
NM_152551	111		NM_152551	6		NM_032322	93		NM_032322	84		NM_019105	4		NM_019105	14		NM_005338	58		NM_005338	63		NM_013431	73		NM_013431	102		NM_004856	53		NM_004856	51
NM_152581	3		NM_152581	3		NM_032327	50		NM_032327	78		NM_019594	80		NM_019594	22		NM_001039571	58		NM_001039571	62		NM_013441	64		NM_013441	71		NM_004859	241		NM_004859	169
NM_152588	8		NM_152588	7		NM_032328	6		NM_032328	16		NM_019852	63		NM_019852	44		NM_152617	58		NM_152617	61		NM_013447	56		NM_013447	73		NM_004872	70		NM_004872	67
NM_152629	65		NM_152629	5		NM_032339	59		NM_032339	55		NM_019892	11		NM_019892	33		NM_004079	58		NM_004079	58		NM_013448	36		NM_013448	68		NM_004884	53		NM_004884	40
NM_152721	50		NM_152721	4		NM_032343	150		NM_032343	138		NM_020156	4		NM_020156	16		NM_001973	58		NM_001973	57		NM_013939	88		NM_013939	86		NM_004890	58		NM_004890	65
NM_152989	5		NM_152989	3		NM_032356	52		NM_032356	62		NM_020178	77		NM_020178	82		NM_197941	58		NM_197941	55		NM_013953	70		NM_013953	129		NM_004894	120		NM_004894	123
NM_153029	53		NM_153029	23		NM_032373	53		NM_032373	36		NM_020188	59		NM_020188	53		NM_032313	58		NM_032313	52		NM_013975	69		NM_013975	53		NM_004902	86		NM_004902	57
NM_153200	176		NM_153200	146		NM_032382	93		NM_032382	58		NM_020189	62		NM_020189	52		NM_007252	58		NM_007252	51		NM_014039	3		NM_014039	8		NM_004905	49		NM_004905	10
NM_153201	65		NM_153201	58		NM_032403	59		NM_032403	35		NM_020191	125		NM_020191	58		NM_004864	58		NM_004864	50		NM_014041	93		NM_014041	131		NM_004910	5		NM_004910	52
NM_153207	37		NM_153207	4		NM_032409	76		NM_032409	63		NM_020194	62		NM_020194	163		NM_006638	58		NM_006638	50		NM_014071	53		NM_014071	56		NM_004917	198		NM_004917	92
NM_153265	64		NM_153265	3		NM_032432	51		NM_032432	13		NM_020197	69		NM_020197	54		NM_080604	58		NM_080604	40		NM_014077	12		NM_014077	60		NM_004918	52		NM_004918	54
NM_153456	54		NM_153456	4		NM_032440	69		NM_032440	14		NM_020202	62		NM_020202	65		NM_020216	58		NM_020216	31		NM_014080	69		NM_014080	64		NM_004925	51		NM_004925	51
NM_153498	3		NM_153498	3		NM_032446	131		NM_032446	98		NM_020211	137		NM_020211	15		NM_007347	58		NM_007347	11		NM_014096	52		NM_014096	72		NM_004926	24		NM_004926	53
NM_153607	42		NM_153607	14		NM_032491	254		NM_032491	147		NM_020232	70		NM_020232	68		NM_001632	57		NM_001632	203		NM_014112	4		NM_014112	58		NM_004932	87		NM_004932	82
NM_153690	14		NM_153690	4		NM_032493	60		NM_032493	51		NM_020236	112		NM_020236	65		NM_004949	57		NM_004949	112		NM_014139	201		NM_014139	163		NM_004936	71		NM_004936	60
NM_153694	8		NM_153694	3		NM_032495	59		NM_032495	65		NM_020251	132		NM_020251	14		NM_147192	57		NM_147192	112		NM_014168	88		NM_014168	119		NM_004939	55		NM_004939	151
NM_153757	96		NM_153757	76		NM_032501	203		NM_032501	108		NM_020310	40		NM_020310	49		NM_198153	57		NM_198153	104		NM_014172	69		NM_014172	73		NM_004943	70		NM_004943	62
NM_170691	22		NM_170691	55		NM_032509	34		NM_032509	53		NM_020312	54		NM_020312	20		NM_016333	57		NM_016333	96		NM_014183	71		NM_014183	52		NM_004947	73		NM_004947	57
NM_170744	79		NM_170744	13		NM_032515	41		NM_032515	14		NM_020313	53		NM_020313	74		NM_006613	57		NM_006613	88		NM_014186	96		NM_014186	86		NM_004949	121		NM_004949	65
NM_172084	61		NM_172084	49		NM_032520	38		NM_032520	13		NM_020319	113		NM_020319	67		NM_033455	57		NM_033455	88		NM_014208	55		NM_014208	59		NM_004951	4		NM_004951	50
NM_173079	50		NM_173079	3		NM_032525	49		NM_032525	14		NM_020335	32		NM_020335	19		NM_003140	57		NM_003140	83		NM_014211	64		NM_014211	82		NM_004958	63		NM_004958	57
NM_173570	51		NM_173570	52		NM_032587	6		NM_032587	13		NM_020342	76		NM_020342	62		NM_004876	57		NM_004876	78		NM_014230	82		NM_014230	89		NM_004974	58		NM_004974	56
NM_173611	96		NM_173611	8		NM_032622	91		NM_032622	91		NM_020345	115		NM_020345	63		NM_006661	57		NM_006661	77		NM_014240	83		NM_014240	66		NM_004980	63		NM_004980	90
NM_173647	7		NM_173647	3		NM_032630	59		NM_032630	14		NM_020360	22		NM_020360	15		NM_017534	57		NM_017534	76		NM_014246	67		NM_014246	111		NM_004990	57		NM_004990	50
NM_173662	162		NM_173662	137		NM_032646	72		NM_032646	15		NM_020362	50		NM_020362	41		NM_152444	57		NM_152444	76		NM_014251	22		NM_014251	58		NM_004992	29		NM_004992	18
NM_174907	80		NM_174907	59		NM_032667	205		NM_032667	126		NM_020365	87		NM_020365	78		NM_001089	57		NM_001089	73		NM_014252	98		NM_014252	68		NM_004995	87		NM_004995	77
NM_174940	18		NM_174940	6		NM_032727	239		NM_032727	140		NM_020409	65		NM_020409	83		NM_014432	57		NM_014432	70		NM_014253	107		NM_014253	63		NM_005002	69		NM_005002	114
NM_175614	64		NM_175614	68		NM_032747	68		NM_032747	71		NM_020439	50		NM_020439	46		NM_002398	57		NM_002398	68		NM_014269	68		NM_014269	52		NM_005003	145		NM_005003	162
NM_175852	14		NM_175852	3		NM_032758	58		NM_032758	23		NM_020448	51		NM_020448	52		NM_001672	57		NM_001672	67		NM_014280	74		NM_014280	62		NM_005004	59		NM_005004	67
NM_176812	3		NM_176812	50		NM_032808	39		NM_032808	37		NM_020452	6		NM_020452	21		NM_013240	57		NM_013240	65		NM_014281	59		NM_014281	74		NM_005009	59		NM_005009	27
NM_176815	36		NM_176815	3		NM_032815	6		NM_032815	17		NM_020453	5		NM_020453	14		NM_203447	57		NM_203447	64		NM_014282	51		NM_014282	44		NM_005014	61		NM_005014	76
NM_176867	61		NM_176867	53		NM_032827	42		NM_032827	23		NM_020456	62		NM_020456	54		NM_001398	57		NM_001398	62		NM_014289	76		NM_014289	89		NM_005015	55		NM_005015	50
NM_177424	58		NM_177424	87		NM_032830	76		NM_032830	84		NM_020465	140		NM_020465	58		NM_015922	57		NM_015922	61		NM_014291	51		NM_014291	52		NM_005016	107		NM_005016	51
NM_177444	21		NM_177444	10		NM_032833	45		NM_032833	68		NM_020529	117		NM_020529	16		NM_002407	57		NM_002407	59		NM_014310	96		NM_014310	37		NM_005020	65		NM_005020	55
NM_177542	62		NM_177542	106		NM_032848	55		NM_032848	93		NM_020531	110		NM_020531	118		NM_007059	57		NM_007059	58		NM_014341	70		NM_014341	85		NM_005038	51		NM_005038	52
NM_177966	9		NM_177966	3		NM_032866	52		NM_032866	32		NM_020536	54		NM_020536	60		NM_014314	57		NM_014314	57		NM_014352	68		NM_014352	67		NM_005041	66		NM_005041	93
NM_178124	58		NM_178124	71		NM_032870	62		NM_032870	19		NM_020546	6		NM_020546	14		NM_014985	57		NM_014985	55		NM_014357	92		NM_014357	53		NM_005097	57		NM_005097	55
NM_178170	49		NM_178170	20		NM_032880	60		NM_032880	62		NM_020631	3		NM_020631	21		NM_001038618	57		NM_001038618	54		NM_014375	245		NM_014375	91		NM_005103	57		NM_005103	54
NM_178190	78		NM_178190	69		NM_032905	96		NM_032905	33		NM_020651	6		NM_020651	14		NM_001031804	57		NM_001031804	53		NM_014380	81		NM_014380	156		NM_005108	57		NM_005108	63
NM_178841	3		NM_178841	12		NM_032933	76		NM_032933	15		NM_020663	7		NM_020663	17		NM_012148	57		NM_012148	53		NM_014386	70		NM_014386	98		NM_005141	122		NM_005141	127
NM_181441	50		NM_181441	20		NM_032936	61		NM_032936	13		NM_020673	70		NM_020673	83		NM_182496	57		NM_182496	53		NM_014391	59		NM_014391	86		NM_005142	75		NM_005142	63
NM_181528	99		NM_181528	59		NM_032940	68		NM_032940	86		NM_020677	50		NM_020677	46		NM_006235	57		NM_006235	50		NM_014399	50		NM_014399	79		NM_005147	66		NM_005147	53
NM_181552	44		NM_181552	15		NM_033027	77		NM_033027	14		NM_020679	6		NM_020679	24		NM_002609	57		NM_002609	4		NM_014402	59		NM_014402	73		NM_005156	77		NM_005156	54
NM_181644	78		NM_181644	50		NM_033063	103		NM_033063	105		NM_020680	64		NM_020680	54		NM_007123	56		NM_007123	171		NM_014413	51		NM_014413	87		NM_005164	77		NM_005164	80
NM_181713	107		NM_181713	39		NM_033103	92		NM_033103	14		NM_020685	95		NM_020685	56		NM_031479	56		NM_031479	131		NM_014420	188		NM_014420	60		NM_005168	51		NM_005168	50
NM_181806	41		NM_181806	4		NM_033112	84		NM_033112	64		NM_020708	61		NM_020708	57		NM_005279	56		NM_005279	112		NM_014423	77		NM_014423	53		NM_005170	136		NM_005170	87
NM_181836	32		NM_181836	6		NM_033201	162		NM_033201	97		NM_020710	82		NM_020710	60		NM_024636	56		NM_024636	111		NM_014425	3		NM_014425	10		NM_005171	50		NM_005171	65
NM_182476	24		NM_182476	3		NM_033394	77		NM_033394	15		NM_020724	52		NM_020724	27		NM_145080	56		NM_145080	96		NM_014429	88		NM_014429	101		NM_005173	151		NM_005173	99
NM_182491	82		NM_182491	53		NM_033400	7		NM_033400	21		NM_020734	79		NM_020734	21		XM_925798	56		XM_925798	92		NM_014432	59		NM_014432	69		NM_005178	75		NM_005178	70
NM_182543	62		NM_182543	27		NM_033416	16		NM_033416	50		NM_020752	183		NM_020752	105		NM_000201	56		NM_000201	91		NM_014438	60		NM_014438	93		NM_005181	57		NM_005181	67
NM_182640	144		NM_182640	53		NM_052831	170		NM_052831	51		NM_020762	32		NM_020762	30		NM_152589	56		NM_152589	90		NM_014443	120		NM_014443	115		NM_005184	90		NM_005184	113
NM_182703	95		NM_182703	3		NM_052905	110		NM_052905	78		NM_020764	88		NM_020764	61		NM_004092	56		NM_004092	86		NM_014454	24		NM_014454	51		NM_005191	55		NM_005191	58
NM_182752	59		NM_182752	127		NM_052932	152		NM_052932	136		NM_020824	46		NM_020824	48		NM_000866	56		NM_000866	81		NM_014456	16		NM_014456	53		NM_005193	80		NM_005193	75
NM_182838	36		NM_182838	27		NM_052935	52		NM_052935	88		NM_020825	52		NM_020825	14		NM_021146	56		NM_021146	81		NM_014464	65		NM_014464	65		NM_005195	61		NM_005195	19
NM_182926	89		NM_182926	4		NM_052937	121		NM_052937	51		NM_020929	66		NM_020929	54		NM_130768	56		NM_130768	81		NM_014472	71		NM_014472	60		NM_005201	66		NM_005201	83
NM_183057	58		NM_183057	51		NM_052971	58		NM_052971	16		NM_020946	9		NM_020946	17		NM_207392	56		NM_207392	80		NM_014478	3		NM_014478	10		NM_005210	55		NM_005210	58
NM_183416	115		NM_183416	5		NM_053279	59		NM_053279	19		NM_020979	51		NM_020979	56		NM_015431	56		NM_015431	77		NM_014479	60		NM_014479	66		NM_005212	67		NM_005212	116
NM_194449	95		NM_194449	7		NM_054110	52		NM_054110	17		NM_021005	8		NM_021005	40		NM_176813	56		NM_176813	75		NM_014488	53		NM_014488	75		NM_005215	98		NM_005215	53
NM_197976	49		NM_197976	3		NM_054111	7		NM_054111	14		NM_021009	84		NM_021009	24		NM_002237	56		NM_002237	74		NM_014491	57		NM_014491	84		NM_005219	67		NM_005219	60
NM_198042	22		NM_198042	3		NM_058170	69		NM_058170	69		NM_021029	53		NM_021029	46		NM_017525	56		NM_017525	73		NM_014499	70		NM_014499	65		NM_005220	53		NM_005220	56
NM_198066	39		NM_198066	3		NM_058187	52		NM_058187	14		NM_021033	53		NM_021033	15		NM_000307	56		NM_000307	71		NM_014504	52		NM_014504	73		NM_005222	59		NM_005222	60
NM_198150	3		NM_198150	14		NM_058216	51		NM_058216	54		NM_021045	69		NM_021045	21		NM_005219	56		NM_005219	71		NM_014518	56		NM_014518	55		NM_005234	135		NM_005234	62
NM_198273	59		NM_198273	5		NM_080391	54		NM_080391	29		NM_021074	69		NM_021074	55		NM_001610	56		NM_001610	69		NM_014548	69		NM_014548	52		NM_005236	190		NM_005236	55
NM_198467	34		NM_198467	4		NM_080423	6		NM_080423	38		NM_021082	46		NM_021082	24		NM_005328	56		NM_005328	69		NM_014576	4		NM_014576	55		NM_005242	64		NM_005242	79
NM_198476	62		NM_198476	3		NM_080425	87		NM_080425	60		NM_021083	59		NM_021083	51		NM_024836	56		NM_024836	69		NM_014581	154		NM_014581	74		NM_005247	101		NM_005247	64
NM_198516	62		NM_198516	51		NM_080604	6		NM_080604	20		NM_021102	62		NM_021102	69		NM_024621	56		NM_024621	64		NM_014590	122		NM_014590	103		NM_005251	68		NM_005251	83
NM_198536	52		NM_198536	74		NM_080607	57		NM_080607	13		NM_021103	59		NM_021103	47		NM_182566	56		NM_182566	64		NM_014593	32		NM_014593	48		NM_005253	53		NM_005253	59
NM_198560	52		NM_198560	3		NM_080723	107		NM_080723	58		NM_021129	81		NM_021129	70		NM_198227	56		NM_198227	62		NM_014599	57		NM_014599	71		NM_005257	81		NM_005257	120
NM_198686	77		NM_198686	5		NM_080737	80		NM_080737	13		NM_021130	250		NM_021130	132		XM_927664	56		XM_927664	62		NM_014611	53		NM_014611	106		NM_005263	65		NM_005263	83
NM_198723	98		NM_198723	82		NM_080748	51		NM_080748	54		NM_021132	148		NM_021132	82		NM_001005376	56		NM_001005376	60		NM_014625	54		NM_014625	62		NM_005266	97		NM_005266	81
NM_198834	51		NM_198834	55		NM_080820	53		NM_080820	66		NM_021136	68		NM_021136	67		NM_001039574	56		NM_001039574	60		NM_014649	3		NM_014649	71		NM_005279	111		NM_005279	94
NM_198991	80		NM_198991	3		NM_130798	57		NM_130798	32		NM_021141	92		NM_021141	96		NM_012139	56		NM_012139	60		NM_014663	3		NM_014663	9		NM_005281	65		NM_005281	82
NM_199069	51		NM_199069	50		NM_133265	106		NM_133265	46		NM_021151	14		NM_021151	22		NM_001008387	56		NM_001008387	59		NM_014703	58		NM_014703	65		NM_005282	75		NM_005282	19
NM_199141	15		NM_199141	22		NM_133367	123		NM_133367	53		NM_021156	77		NM_021156	50		NM_207458	56		NM_207458	59		NM_014715	85		NM_014715	63		NM_005290	92		NM_005290	83
NM_199181	35		NM_199181	3		NM_133433	50		NM_133433	42		NM_021159	163		NM_021159	139		NM_003868	56		NM_003868	58		NM_014737	24		NM_014737	11		NM_005299	105		NM_005299	71
NM_199191	110		NM_199191	13		NM_133448	89		NM_133448	18		NM_021198	91		NM_021198	44		NM_033440	56		NM_033440	58		NM_014753	6		NM_014753	60		NM_005308	52		NM_005308	28
NM_199334	130		NM_199334	61		NM_133646	54		NM_133646	37		NM_021203	65		NM_021203	41		NM_006079	56		NM_006079	57		NM_014762	55		NM_014762	116		NM_005313	74		NM_005313	50
NM_201268	56		NM_201268	60		NM_138284	64		NM_138284	57		NM_021204	61		NM_021204	62		NM_016955	56		NM_016955	56		NM_014764	55		NM_014764	17		NM_005322	142		NM_005322	117
NM_201543	74		NM_201543	52		NM_138288	54		NM_138288	31		NM_021211	54		NM_021211	61		NM_022365	56		NM_022365	56		NM_014766	27		NM_014766	112		NM_005326	96		NM_005326	115
NM_203390	12		NM_203390	17		NM_138344	7		NM_138344	28		NM_021242	74		NM_021242	17		NM_080748	56		NM_080748	56		NM_014779	34		NM_014779	62		NM_005328	67		NM_005328	87
NM_205857	46		NM_205857	12		NM_138400	6		NM_138400	16		NM_021245	51		NM_021245	19		NM_001009606	56		NM_001009606	54		NM_014813	65		NM_014813	57		NM_005333	82		NM_005333	78
NM_206895	7		NM_206895	3		NM_138477	42		NM_138477	20		NM_021575	133		NM_021575	57		NM_145306	56		NM_145306	54		NM_014820	76		NM_014820	77		NM_005338	57		NM_005338	57
NM_207013	51		NM_207013	75		NM_138569	92		NM_138569	66		NM_021633	59		NM_021633	69		NM_001012755	56		NM_001012755	53		NM_014851	3		NM_014851	3		NM_005340	93		NM_005340	196
NM_207045	56		NM_207045	6		NM_138614	58		NM_138614	51		NM_021640	51		NM_021640	70		NM_153717	56		NM_153717	52		NM_014860	92		NM_014860	60		NM_005353	77		NM_005353	56
NM_207111	47		NM_207111	4		NM_138769	6		NM_138769	54		NM_021724	54		NM_021724	17		NM_004830	56		NM_004830	51		NM_014870	51		NM_014870	52		NM_005354	61		NM_005354	76
NM_207333	56		NM_207333	3		NM_138782	6		NM_138782	14		NM_021818	7		NM_021818	14		NM_144670	56		NM_144670	50		NM_014897	6		NM_014897	84		NM_005356	92		NM_005356	106
NM_207435	77		NM_207435	51		NM_138983	64		NM_138983	16		NM_021821	102		NM_021821	55		NM_002214	56		NM_002214	22		NM_014898	3		NM_014898	53		NM_005357	64		NM_005357	18
NM_207504	51		NM_207504	8		NM_139014	6		NM_139014	16		NM_021824	86		NM_021824	81		NM_006895	56		NM_006895	11		NM_014902	80		NM_014902	58		NM_005364	51		NM_005364	105
NM_207585	128		NM_207585	54		NM_139126	7		NM_139126	15		NM_021930	10		NM_021930	20		NM_002561	56		NM_002561	5		NM_014912	8		NM_014912	15		NM_005370	70		NM_005370	65
XM_038150	100		XM_038150	48		NM_139242	6		NM_139242	14		NM_021960	59		NM_021960	36		NM_030773	55		NM_030773	169		NM_014950	56		NM_014950	20		NM_005372	110		NM_005372	91
XM_040592	26		XM_040592	3		NM_139313	18		NM_139313	54		NM_021961	52		NM_021961	14		XM_930459	55		XM_930459	140		NM_014965	11		NM_014965	59		NM_005373	168		NM_005373	136
XM_043653	73		XM_043653	104		NM_144599	6		NM_144599	17		NM_022003	229		NM_022003	71		NM_024540	55		NM_024540	123		NM_014985	54		NM_014985	58		NM_005389	82		NM_005389	113
XM_048898	80		XM_048898	74		NM_144710	34		NM_144710	25		NM_022068	27		NM_022068	29		NM_006897	55		NM_006897	113		NM_015059	33		NM_015059	53		NM_005408	73		NM_005408	70
XM_057296	31		XM_057296	52		NM_144723	81		NM_144723	110		NM_022080	128		NM_022080	65		NM_003682	55		NM_003682	106		NM_015069	3		NM_015069	50		NM_005409	222		NM_005409	96
XM_085151	57		XM_085151	59		NM_145004	6		NM_145004	20		NM_022087	54		NM_022087	50		NM_138572	55		NM_138572	91		NM_015077	72		NM_015077	19		NM_005413	13		NM_005413	60
XM_087353	14		XM_087353	7		NM_145014	53		NM_145014	91		NM_022151	146		NM_022151	81		NM_016261	55		NM_016261	87		NM_015086	66		NM_015086	5		NM_005414	72		NM_005414	83
XM_113962	47		XM_113962	13		NM_145029	53		NM_145029	55		NM_022153	86		NM_022153	14		NM_002489	55		NM_002489	84		NM_015099	70		NM_015099	34		NM_005415	63		NM_005415	59
XM_290502	3		XM_290502	5		NM_145047	60		NM_145047	29		NM_022163	114		NM_022163	57		NM_016406	55		NM_016406	83		NM_015112	55		NM_015112	57		NM_005416	67		NM_005416	70
XM_290629	62		XM_290629	40		NM_145080	28		NM_145080	55		NM_022165	56		NM_022165	28		NM_152377	55		NM_152377	83		NM_015117	122		NM_015117	21		NM_005420	121		NM_005420	126
XM_291729	109		XM_291729	45		NM_145117	117		NM_145117	25		NM_022341	82		NM_022341	51		NM_032126	55		NM_032126	82		NM_015136	7		NM_015136	72		NM_005421	64		NM_005421	53
XM_371474	40		XM_371474	3		NM_145244	100		NM_145244	48		NM_022361	54		NM_022361	53		NM_001018837	55		NM_001018837	81		NM_015141	63		NM_015141	104		NM_005422	60		NM_005422	87
XM_371575	18		XM_371575	23		NM_145290	52		NM_145290	58		NM_022365	92		NM_022365	26		NM_003101	55		NM_003101	80		NM_015194	80		NM_015194	68		NM_005425	82		NM_005425	76
XM_375697	39		XM_375697	3		NM_145306	65		NM_145306	60		NM_022370	55		NM_022370	16		NM_031287	55		NM_031287	78		NM_015231	70		NM_015231	68		NM_005431	110		NM_005431	98
XM_930459	9		XM_930459	43		NM_145693	43		NM_145693	31		NM_022460	53		NM_022460	16		NM_000442	55		NM_000442	77		NM_015246	129		NM_015246	7		NM_005440	39		NM_005440	66
XM_933657	3		XM_933657	3		NM_145698	76		NM_145698	49		NM_022477	71		NM_022477	59		NM_005416	55		NM_005416	77		NM_015260	9		NM_015260	50		NM_005447	57		NM_005447	72
XM_938910	41		XM_938910	3		NM_145800	58		NM_145800	22		NM_022479	56		NM_022479	57		NM_016030	55		NM_016030	76		NM_015317	53		NM_015317	50		NM_005449	138		NM_005449	61
XM_944033	109		XM_944033	5		NM_145893	92		NM_145893	67		NM_022494	55		NM_022494	59		NM_004872	55		NM_004872	75		NM_015321	83		NM_015321	14		NM_005462	92		NM_005462	91
						NM_147156	57		NM_147156	42		NM_022575	57		NM_022575	16		NM_007368	55		NM_007368	75		NM_015335	42		NM_015335	101		NM_005471	75		NM_005471	61
						NM_147169	6		NM_147169	72		NM_022733	51		NM_022733	80		NM_003800	55		NM_003800	74		NM_015342	55		NM_015342	51		NM_005472	79		NM_005472	111
						NM_147193	31		NM_147193	13		NM_022739	64		NM_022739	20		NM_079422	55		NM_079422	74		NM_015353	31		NM_015353	86		NM_005484	80		NM_005484	121
						NM_152277	51		NM_152277	66		NM_022740	63		NM_022740	16		NM_017578	55		NM_017578	70		NM_015354	80		NM_015354	65		NM_005490	72		NM_005490	60
						NM_152285	6		NM_152285	15		NM_022743	93		NM_022743	93		NM_032664	55		NM_032664	69		NM_015355	50		NM_015355	3		NM_005492	96		NM_005492	58
						NM_152295	52		NM_152295	15		NM_022745	14		NM_022745	15		NM_004785	55		NM_004785	68		NM_015361	59		NM_015361	53		NM_005494	88		NM_005494	88
						NM_152296	51		NM_152296	56		NM_022756	53		NM_022756	52		NM_005056	55		NM_005056	66		NM_015380	136		NM_015380	107		NM_005497	64		NM_005497	76
						NM_152326	61		NM_152326	69		NM_022759	68		NM_022759	22		NM_176882	55		NM_176882	66		NM_015391	57		NM_015391	92		NM_005508	74		NM_005508	99
						NM_152349	67		NM_152349	61		NM_022760	52		NM_022760	31		NM_198976	55		NM_198976	66		NM_015401	58		NM_015401	51		NM_005511	131		NM_005511	81
						NM_152359	53		NM_152359	66		NM_022766	15		NM_022766	54		NM_153707	55		NM_153707	64		NM_015431	59		NM_015431	75		NM_005523	92		NM_005523	80
						NM_152387	51		NM_152387	17		NM_022777	37		NM_022777	54		NM_007260	55		NM_007260	62		NM_015448	96		NM_015448	55		NM_005530	102		NM_005530	128
						NM_152392	6		NM_152392	52		NM_022786	100		NM_022786	78		NM_024921	55		NM_024921	62		NM_015459	67		NM_015459	74		NM_005540	65		NM_005540	58
						NM_152402	6		NM_152402	13		NM_022805	271		NM_022805	93		NM_032229	55		NM_032229	62		NM_015471	4		NM_015471	54		NM_005543	94		NM_005543	97
						NM_152447	164		NM_152447	61		NM_022818	82		NM_022818	74		NM_198844	55		NM_198844	61		NM_015472	60		NM_015472	90		NM_005548	72		NM_005548	60
						NM_152455	51		NM_152455	87		NM_022822	3		NM_022822	17		NM_001018006	55		NM_001018006	58		NM_015493	10		NM_015493	55		NM_005552	207		NM_005552	154
						NM_152470	29		NM_152470	45		NM_022912	144		NM_022912	87		NM_003423	55		NM_003423	58		NM_015515	55		NM_015515	76		NM_005554	88		NM_005554	53
						NM_152499	69		NM_152499	69		NM_023926	52		NM_023926	58		NM_016264	55		NM_016264	58		NM_015528	127		NM_015528	23		NM_005555	75		NM_005555	63
						NM_152522	26		NM_152522	27		NM_024034	53		NM_024034	52		NM_173484	55		NM_173484	58		NM_015530	75		NM_015530	61		NM_005557	64		NM_005557	64
						NM_152551	89		NM_152551	18		NM_024039	11		NM_024039	52		NM_013447	55		NM_013447	57		NM_015545	102		NM_015545	3		NM_005560	50		NM_005560	63
						NM_152588	24		NM_152588	86		NM_024045	55		NM_024045	30		NM_014870	55		NM_014870	56		NM_015557	4		NM_015557	63		NM_005566	80		NM_005566	68
						NM_152629	103		NM_152629	61		NM_024046	86		NM_024046	55		NM_012338	55		NM_012338	54		NM_015584	50		NM_015584	31		NM_005587	40		NM_005587	80
						NM_152649	15		NM_152649	17		NM_024047	152		NM_024047	52		NM_016484	55		NM_016484	54		NM_015590	59		NM_015590	69		NM_005588	73		NM_005588	85
						NM_152718	54		NM_152718	13		NM_024051	60		NM_024051	66		NM_031911	55		NM_031911	53		NM_015595	41		NM_015595	52		NM_005592	174		NM_005592	97
						NM_152725	190		NM_152725	39		NM_024097	51		NM_024097	55		XM_379656	55		XM_379656	53		NM_015613	85		NM_015613	135		NM_005593	69		NM_005593	69
						NM_152737	116		NM_152737	50		NM_024105	5		NM_024105	14		NM_017410	55		NM_017410	52		NM_015627	9		NM_015627	62		NM_005594	107		NM_005594	78
						NM_152897	71		NM_152897	17		NM_024116	62		NM_024116	30		NM_001018070	55		NM_001018070	50		NM_015642	53		NM_015642	30		NM_005597	50		NM_005597	58
						NM_152906	73		NM_152906	16		NM_024292	80		NM_024292	64		NM_005749	55		NM_005749	37		NM_015652	101		NM_015652	111		NM_005598	57		NM_005598	51
						NM_152989	6		NM_152989	13		NM_024407	55		NM_024407	62		NM_014572	55		NM_014572	37		NM_015660	59		NM_015660	57		NM_005599	6		NM_005599	52
						NM_153034	6		NM_153034	14		NM_024408	84		NM_024408	20		NM_182703	55		NM_182703	33		NM_015686	3		NM_015686	25		NM_005601	55		NM_005601	67
						NM_153207	52		NM_153207	16		NM_024511	12		NM_024511	18		XM_290842	55		XM_290842	27		NM_015698	63		NM_015698	52		NM_005604	44		NM_005604	56
						NM_153234	52		NM_153234	15		NM_024540	26		NM_024540	64		NM_001909	55		NM_001909	25		NM_015701	122		NM_015701	141		NM_005608	50		NM_005608	56
						NM_153236	50		NM_153236	31		NM_024545	44		NM_024545	40		NM_139160	55		NM_139160	11		NM_015715	3		NM_015715	33		NM_005622	259		NM_005622	153
						NM_153240	6		NM_153240	15		NM_024561	12		NM_024561	15		NM_006359	54		NM_006359	143		NM_015717	109		NM_015717	108		NM_005626	65		NM_005626	54
						NM_153367	155		NM_153367	70		NM_024571	68		NM_024571	56		NM_177549	54		NM_177549	105		NM_015722	66		NM_015722	99		NM_005630	59		NM_005630	15
						NM_153607	50		NM_153607	90		NM_024576	28		NM_024576	19		NM_015472	54		NM_015472	96		NM_015834	51		NM_015834	73		NM_005632	73		NM_005632	85
						NM_153613	61		NM_153613	52		NM_024603	54		NM_024603	14		NM_014599	54		NM_014599	89		NM_015884	112		NM_015884	77		NM_005634	59		NM_005634	75
						NM_153688	63		NM_153688	51		NM_024608	7		NM_024608	19		NM_025220	54		NM_025220	85		NM_015901	76		NM_015901	56		NM_005635	54		NM_005635	83
						NM_153690	17		NM_153690	14		NM_024615	34		NM_024615	47		NM_002270	54		NM_002270	82		NM_015931	105		NM_015931	59		NM_005637	56		NM_005637	66
						NM_153694	6		NM_153694	18		NM_024645	82		NM_024645	55		NM_001001502	54		NM_001001502	79		NM_015941	74		NM_015941	95		NM_005641	3		NM_005641	35
						NM_153705	8		NM_153705	15		NM_024726	65		NM_024726	21		NM_001033581	54		NM_001033581	75		NM_015959	70		NM_015959	106		NM_005642	104		NM_005642	105
						NM_153757	88		NM_153757	63		NM_024757	53		NM_024757	15		NM_001246	54		NM_001246	74		NM_015962	52		NM_015962	52		NM_005643	52		NM_005643	10
						NM_153836	66		NM_153836	77		NM_024790	19		NM_024790	15		NM_004288	54		NM_004288	71		NM_015963	3		NM_015963	32		NM_005646	51		NM_005646	57
						NM_170662	7		NM_170662	15		NM_024838	52		NM_024838	52		NM_015361	54		NM_015361	71		NM_015971	3		NM_015971	55		NM_005647	50		NM_005647	59
						NM_172366	12		NM_172366	92		NM_024844	19		NM_024844	50		NM_002591	54		NM_002591	68		NM_015980	113		NM_015980	117		NM_005650	55		NM_005650	68
						NM_173462	77		NM_173462	13		NM_024871	51		NM_024871	15		NM_005498	54		NM_005498	67		NM_016030	50		NM_016030	54		NM_005654	72		NM_005654	46
						NM_173473	66		NM_173473	14		NM_024893	55		NM_024893	35		NM_001736	54		NM_001736	65		NM_016034	52		NM_016034	50		NM_005658	61		NM_005658	92
						NM_173495	64		NM_173495	60		NM_024908	3		NM_024908	23		NM_001008487	54		NM_001008487	63		NM_016046	76		NM_016046	61		NM_005662	84		NM_005662	59
						NM_173536	121		NM_173536	25		NM_024946	65		NM_024946	40		NM_019062	54		NM_019062	62		NM_016049	65		NM_016049	52		NM_005663	60		NM_005663	69
						NM_173548	8		NM_173548	13		NM_025065	54		NM_025065	60		NM_001012753	54		NM_001012753	60		NM_016053	55		NM_016053	59		NM_005669	118		NM_005669	127
						NM_173602	6		NM_173602	42		NM_025080	3		NM_025080	14		NM_006801	54		NM_006801	60		NM_016057	99		NM_016057	54		NM_005680	39		NM_005680	5
						NM_173611	102		NM_173611	50		NM_025126	85		NM_025126	55		NM_138554	54		NM_138554	60		NM_016063	3		NM_016063	64		NM_005683	92		NM_005683	70
						NM_173852	7		NM_173852	27		NM_025135	84		NM_025135	147		NM_017924	54		NM_017924	58		NM_016089	116		NM_016089	90		NM_005690	56		NM_005690	63
						NM_174907	62		NM_174907	15		NM_025140	59		NM_025140	55		NM_030783	54		NM_030783	58		NM_016091	62		NM_016091	51		NM_005697	51		NM_005697	52
						NM_174908	16		NM_174908	16		NM_025141	55		NM_025141	67		NM_000264	54		NM_000264	57		NM_016093	64		NM_016093	93		NM_005707	20		NM_005707	33
						NM_174940	12		NM_174940	15		NM_025196	127		NM_025196	91		NM_032606	54		NM_032606	56		NM_016105	109		NM_016105	53		NM_005716	58		NM_005716	33
						NM_174947	61		NM_174947	41		NM_025211	54		NM_025211	15		NM_198944	54		NM_198944	56		NM_016116	101		NM_016116	81		NM_005724	220		NM_005724	136
						NM_175617	59		NM_175617	51		NM_025220	54		NM_025220	34		NM_015962	54		NM_015962	54		NM_016126	51		NM_016126	60		NM_005725	66		NM_005725	97
						NM_175852	34		NM_175852	14		NM_025232	29		NM_025232	17		NM_002349	54		NM_002349	52		NM_016129	95		NM_016129	132		NM_005736	86		NM_005736	84
						NM_176870	111		NM_176870	21		NM_025234	50		NM_025234	63		NM_175886	54		NM_175886	52		NM_016139	3		NM_016139	59		NM_005741	50		NM_005741	54
						NM_176875	120		NM_176875	72		NM_025235	7		NM_025235	15		NM_004431	54		NM_004431	51		NM_016147	91		NM_016147	54		NM_005745	68		NM_005745	77
						NM_177444	17		NM_177444	35		NM_025267	66		NM_025267	15		NM_002059	54		NM_002059	50		NM_016161	83		NM_016161	57		NM_005754	9		NM_005754	52
						NM_177925	27		NM_177925	13		NM_030582	18		NM_030582	33		NM_004354	54		NM_004354	50		NM_016167	52		NM_016167	50		NM_005761	64		NM_005761	70
						NM_178013	35		NM_178013	16		NM_030629	27		NM_030629	24		NM_003074	54		NM_003074	47		NM_016172	23		NM_016172	52		NM_005764	66		NM_005764	75
						NM_178568	64		NM_178568	50		NM_030665	32		NM_030665	26		NM_145265	54		NM_145265	42		NM_016179	86		NM_016179	82		NM_005789	57		NM_005789	61
						NM_178583	58		NM_178583	21		NM_030756	68		NM_030756	34		NM_002111	54		NM_002111	25		NM_016192	54		NM_016192	51		NM_005795	125		NM_005795	59
						NM_178839	85		NM_178839	65		NM_030783	66		NM_030783	19		NM_004504	54		NM_004504	4		NM_016199	79		NM_016199	54		NM_005801	93		NM_005801	55
						NM_181441	52		NM_181441	89		NM_030790	117		NM_030790	96		NM_016154	54		NM_016154	4		NM_016202	67		NM_016202	3		NM_005807	84		NM_005807	100
						NM_181514	6		NM_181514	54		NM_030795	111		NM_030795	59		NM_002205	54		NM_002205	3		NM_016218	38		NM_016218	62		NM_005816	53		NM_005816	75
						NM_181555	53		NM_181555	19		NM_030798	8		NM_030798	16		NM_001866	53		NM_001866	142		NM_016222	61		NM_016222	75		NM_005817	55		NM_005817	50
						NM_181598	121		NM_181598	82		NM_030802	3		NM_030802	14		NM_005449	53		NM_005449	142		NM_016246	75		NM_016246	6		NM_005827	69		NM_005827	67
						NM_181644	99		NM_181644	91		NM_030809	54		NM_030809	53		NM_002948	53		NM_002948	131		NM_016247	88		NM_016247	163		NM_005836	84		NM_005836	73
						NM_181713	82		NM_181713	15		NM_030877	51		NM_030877	14		NM_004069	53		NM_004069	130		NM_016249	80		NM_016249	78		NM_005838	113		NM_005838	61
						NM_181806	38		NM_181806	16		NM_030912	64		NM_030912	30		NM_003893	53		NM_003893	120		NM_016257	50		NM_016257	50		NM_005839	7		NM_005839	3
						NM_181836	54		NM_181836	50		NM_030935	41		NM_030935	16		NM_003321	53		NM_003321	106		NM_016260	52		NM_016260	108		NM_005843	56		NM_005843	69
						NM_182485	48		NM_182485	36		NM_030965	103		NM_030965	66		NM_014950	53		NM_014950	106		NM_016261	54		NM_016261	53		NM_005845	89		NM_005845	67
						NM_182499	64		NM_182499	20		NM_030974	49		NM_030974	17		NM_001032381	53		NM_001032381	100		NM_016264	55		NM_016264	113		NM_005870	114		NM_005870	185
						NM_182543	60		NM_182543	15		NM_030978	112		NM_030978	52		NM_005431	53		NM_005431	97		NM_016267	74		NM_016267	94		NM_005874	51		NM_005874	59
						NM_182703	111		NM_182703	84		NM_030979	3		NM_030979	16		NM_014491	53		NM_014491	91		NM_016292	138		NM_016292	69		NM_005894	29		NM_005894	87
						NM_182752	54		NM_182752	111		NM_031210	100		NM_031210	100		NM_032336	53		NM_032336	91		NM_016333	50		NM_016333	86		NM_005895	17		NM_005895	3
						NM_182826	52		NM_182826	34		NM_031279	16		NM_031279	14		NM_178817	53		NM_178817	86		NM_016335	3		NM_016335	51		NM_005898	63		NM_005898	67
						NM_182926	80		NM_182926	15		NM_031280	65		NM_031280	53		NM_005508	53		NM_005508	76		NM_016357	72		NM_016357	55		NM_005906	233		NM_005906	133
						NM_183010	6		NM_183010	29		NM_031287	52		NM_031287	50		NM_004220	53		NM_004220	73		NM_016368	5		NM_016368	51		NM_005917	75		NM_005917	191
						NM_183373	84		NM_183373	46		NM_031412	63		NM_031412	74		NM_007278	53		NM_007278	73		NM_016388	139		NM_016388	113		NM_005918	120		NM_005918	93
						NM_194071	59		NM_194071	14		NM_031418	71		NM_031418	51		NM_002424	53		NM_002424	72		NM_016390	53		NM_016390	28		NM_005920	59		NM_005920	43
						NM_194247	15		NM_194247	16		NM_031420	10		NM_031420	55		NM_052939	53		NM_052939	69		NM_016406	56		NM_016406	114		NM_005930	25		NM_005930	6
						NM_194298	72		NM_194298	47		NM_031458	6		NM_031458	22		NM_005112	53		NM_005112	68		NM_016407	56		NM_016407	144		NM_005938	84		NM_005938	107
						NM_194449	125		NM_194449	30		NM_031866	11		NM_031866	15		NM_014488	53		NM_014488	67		NM_016422	22		NM_016422	53		NM_005941	56		NM_005941	60
						NM_198047	80		NM_198047	27		NM_031903	140		NM_031903	70		NM_007065	53		NM_007065	66		NM_016426	73		NM_016426	96		NM_005954	40		NM_005954	24
						NM_198098	32		NM_198098	16		NM_031904	66		NM_031904	26		NM_207506	53		NM_207506	65		NM_016448	164		NM_016448	62		NM_005956	53		NM_005956	12
						NM_198150	6		NM_198150	13		NM_031922	51		NM_031922	16		NM_007035	53		NM_007035	62		NM_016454	83		NM_016454	103		NM_005957	92		NM_005957	76
						NM_198216	51		NM_198216	51		NM_032026	24		NM_032026	51		NM_014413	53		NM_014413	62		NM_016484	53		NM_016484	74		NM_005958	92		NM_005958	72
						NM_198270	59		NM_198270	13		NM_032034	55		NM_032034	17		NM_004380	53		NM_004380	61		NM_016487	26		NM_016487	57		NM_005963	76		NM_005963	54
						NM_198467	34		NM_198467	15		NM_032038	50		NM_032038	14		NM_139165	53		NM_139165	61		NM_016497	4		NM_016497	52		NM_005967	68		NM_005967	56
						NM_198492	7		NM_198492	13		NM_032041	108		NM_032041	85		NM_004123	53		NM_004123	59		NM_016505	89		NM_016505	65		NM_005968	72		NM_005968	51
						NM_198536	50		NM_198536	71		NM_032088	65		NM_032088	15		NM_175709	53		NM_175709	59		NM_016509	98		NM_016509	34		NM_005975	89		NM_005975	70
						NM_198537	51		NM_198537	133		NM_032102	60		NM_032102	53		NM_002723	53		NM_002723	56		NM_016511	50		NM_016511	58		NM_005980	63		NM_005980	59
						NM_198552	65		NM_198552	13		NM_032111	55		NM_032111	56		NM_006914	53		NM_006914	56		NM_016529	51		NM_016529	69		NM_005981	51		NM_005981	54
						NM_198560	62		NM_198560	37		NM_032118	58		NM_032118	52		NM_080831	53		NM_080831	56		NM_016531	57		NM_016531	38		NM_005989	238		NM_005989	132
						NM_198723	103		NM_198723	68		NM_032169	24		NM_032169	18		NM_024798	53		NM_024798	55		NM_016546	51		NM_016546	59		NM_005992	64		NM_005992	95
						NM_198834	55		NM_198834	58		NM_032172	53		NM_032172	19		NM_024328	53		NM_024328	54		NM_016568	171		NM_016568	73		NM_005996	69		NM_005996	95
						NM_198904	198		NM_198904	129		NM_032271	19		NM_032271	36		NM_001725	53		NM_001725	53		NM_016571	118		NM_016571	91		NM_006000	72		NM_006000	72
						NM_199141	16		NM_199141	75		NM_032273	61		NM_032273	121		NM_017437	53		NM_017437	53		NM_016599	72		NM_016599	93		NM_006001	73		NM_006001	72
						NM_199191	120		NM_199191	99		NM_032287	73		NM_032287	57		NM_024715	53		NM_024715	53		NM_016612	3		NM_016612	51		NM_006003	107		NM_006003	95
						NM_199454	94		NM_199454	14		NM_032290	69		NM_032290	50		NM_205852	53		NM_205852	53		NM_016648	3		NM_016648	11		NM_006004	64		NM_006004	111
						NM_199483	55		NM_199483	68		NM_032291	94		NM_032291	65		NM_203287	53		NM_203287	52		NM_016652	76		NM_016652	52		NM_006011	51		NM_006011	81
						NM_201268	56		NM_201268	40		NM_032294	88		NM_032294	51		NM_052954	53		NM_052954	51		NM_016936	3		NM_016936	22		NM_006023	88		NM_006023	127
						NM_201543	84		NM_201543	63		NM_032307	52		NM_032307	14		NM_002301	53		NM_002301	50		NM_016940	53		NM_016940	52		NM_006029	71		NM_006029	61
						NM_201575	56		NM_201575	102		NM_032320	137		NM_032320	81		NM_002345	53		NM_002345	50		NM_016945	99		NM_016945	92		NM_006041	78		NM_006041	90
						NM_203349	77		NM_203349	33		NM_032339	53		NM_032339	52		NM_005317	53		NM_005317	50		NM_016955	56		NM_016955	56		NM_006042	54		NM_006042	100
						NM_203390	16		NM_203390	19		NM_032343	113		NM_032343	61		NM_017528	53		NM_017528	50		NM_017410	59		NM_017410	58		NM_006054	161		NM_006054	56
						NM_203399	92		NM_203399	105		NM_032351	57		NM_032351	37		NM_153694	53		NM_153694	50		NM_017420	54		NM_017420	33		NM_006055	75		NM_006055	157
						NM_203463	50		NM_203463	30		NM_032382	82		NM_032382	51		NM_002858	53		NM_002858	43		NM_017481	65		NM_017481	69		NM_006057	93		NM_006057	102
						NM_205767	51		NM_205767	59		NM_032390	50		NM_032390	16		NM_004232	53		NM_004232	40		NM_017508	70		NM_017508	54		NM_006059	55		NM_006059	59
						NM_205857	74		NM_205857	58		NM_032403	64		NM_032403	15		NM_016946	53		NM_016946	33		NM_017525	59		NM_017525	64		NM_006060	82		NM_006060	88
						NM_206853	70		NM_206853	62		NM_032409	76		NM_032409	102		NM_001013659	53		NM_001013659	27		NM_017533	109		NM_017533	63		NM_006061	107		NM_006061	185
						NM_207013	50		NM_207013	73		NM_032423	19		NM_032423	29		NM_004793	53		NM_004793	25		NM_017534	57		NM_017534	69		NM_006065	186		NM_006065	89
						NM_207303	81		NM_207303	56		NM_032434	65		NM_032434	36		NM_172002	53		NM_172002	22		NM_017539	64		NM_017539	75		NM_006073	89		NM_006073	115
						NM_207352	54		NM_207352	14		NM_032472	50		NM_032472	14		NM_014873	53		NM_014873	13		NM_017545	73		NM_017545	73		NM_006077	93		NM_006077	76
						NM_207380	59		NM_207380	13		NM_032495	71		NM_032495	94		NM_004801	53		NM_004801	9		NM_017564	52		NM_017564	60		NM_006083	128		NM_006083	101
						NM_207585	94		NM_207585	15		NM_032511	54		NM_032511	72		NM_002513	53		NM_002513	8		NM_017572	51		NM_017572	85		NM_006086	58		NM_006086	106
						NM_213609	139		NM_213609	68		NM_032547	51		NM_032547	93		NM_006727	53		NM_006727	7		NM_017578	61		NM_017578	55		NM_006088	56		NM_006088	54
						NM_213662	58		NM_213662	19		NM_032587	3		NM_032587	16		NM_001532	53		NM_001532	6		NM_017583	34		NM_017583	54		NM_006093	132		NM_006093	81
						NM_213720	54		NM_213720	64		NM_032621	82		NM_032621	104		NM_006348	53		NM_006348	6		NM_017585	53		NM_017585	14		NM_006098	59		NM_006098	55
						XM_034872	138		XM_034872	54		NM_032641	3		NM_032641	16		NM_003506	53		NM_003506	3		NM_017586	34		NM_017586	57		NM_006101	55		NM_006101	76
						XM_035299	53		XM_035299	65		NM_032646	69		NM_032646	22		NM_152449	53		NM_152449	3		NM_017589	67		NM_017589	60		NM_006110	58		NM_006110	51
						XM_038150	127		XM_038150	89		NM_032667	166		NM_032667	96		NM_001098	52		NM_001098	123		NM_017609	51		NM_017609	46		NM_006112	30		NM_006112	60
						XM_040592	25		XM_040592	15		NM_032727	209		NM_032727	86		NM_005290	52		NM_005290	105		NM_017617	52		NM_017617	73		NM_006117	51		NM_006117	59
						XM_047995	53		XM_047995	59		NM_032731	33		NM_032731	58		NM_001014809	52		NM_001014809	104		NM_017625	79		NM_017625	61		NM_006119	67		NM_006119	57
						XM_051200	94		XM_051200	84		NM_032747	63		NM_032747	106		NM_000673	52		NM_000673	96		NM_017637	123		NM_017637	121		NM_006135	54		NM_006135	59
						XM_057296	49		XM_057296	27		NM_032758	52		NM_032758	16		NM_033284	52		NM_033284	96		NM_017643	88		NM_017643	106		NM_006139	125		NM_006139	89
						XM_087353	16		XM_087353	15		NM_032812	3		NM_032812	27		NM_003053	52		NM_003053	92		NM_017644	13		NM_017644	25		NM_006144	100		NM_006144	77
						XM_087386	103		XM_087386	14		NM_032830	65		NM_032830	22		NM_194320	52		NM_194320	90		NM_017668	52		NM_017668	65		NM_006159	64		NM_006159	84
						XM_113763	57		XM_113763	42		NM_032833	26		NM_032833	37		NM_001037808	52		NM_001037808	80		NM_017672	13		NM_017672	52		NM_006163	139		NM_006163	70
						XM_113962	53		XM_113962	57		NM_032901	53		NM_032901	78		NM_004449	52		NM_004449	77		NM_017677	62		NM_017677	105		NM_006175	89		NM_006175	106
						XM_114303	24		XM_114303	63		NM_032902	85		NM_032902	22		NM_174924	52		NM_174924	74		NM_017678	81		NM_017678	79		NM_006178	151		NM_006178	77
						XM_290629	56		XM_290629	60		NM_032933	78		NM_032933	59		NM_020529	52		NM_020529	72		NM_017679	52		NM_017679	50		NM_006189	191		NM_006189	107
						XM_290972	197		XM_290972	76		NM_032936	71		NM_032936	51		NM_031894	52		NM_031894	72		NM_017680	79		NM_017680	89		NM_006192	124		NM_006192	63
						XM_291729	77		XM_291729	20		NM_032940	63		NM_032940	45		NM_006306	52		NM_006306	69		NM_017684	25		NM_017684	17		NM_006193	128		NM_006193	99
						XM_370654	73		XM_370654	49		NM_033027	88		NM_033027	26		NM_017773	52		NM_017773	69		NM_017704	3		NM_017704	22		NM_006196	65		NM_006196	69
						XM_371179	54		XM_371179	13		NM_033063	84		NM_033063	20		NM_153757	52		NM_153757	69		NM_017705	87		NM_017705	135		NM_006200	54		NM_006200	53
						XM_371320	46		XM_371320	21		NM_033089	33		NM_033089	54		NM_000295	52		NM_000295	67		NM_017709	73		NM_017709	52		NM_006203	142		NM_006203	128
						XM_371474	53		XM_371474	15		NM_033112	72		NM_033112	53		NM_001003399	52		NM_001003399	67		NM_017711	52		NM_017711	56		NM_006204	67		NM_006204	115
						XM_375698	84		XM_375698	63		NM_033201	116		NM_033201	62		NM_152554	52		NM_152554	67		NM_017714	34		NM_017714	18		NM_006219	55		NM_006219	53
						XM_375806	6		XM_375806	15		NM_033254	28		NM_033254	34		NM_017617	52		NM_017617	66		NM_017716	77		NM_017716	89		NM_006224	102		NM_006224	127
						XM_926480	6		XM_926480	29		NM_033400	7		NM_033400	18		NM_003716	52		NM_003716	65		NM_017732	76		NM_017732	58		NM_006233	64		NM_006233	53
						XM_928961	59		XM_928961	67		NM_033407	10		NM_033407	15		NM_005354	52		NM_005354	64		NM_017758	50		NM_017758	16		NM_006235	52		NM_006235	71
						XM_930459	7		XM_930459	21		NM_033411	75		NM_033411	79		NM_002507	52		NM_002507	61		NM_017773	51		NM_017773	87		NM_006239	149		NM_006239	101
						XM_933657	7		XM_933657	15		NM_033414	63		NM_033414	53		NM_001013746	52		NM_001013746	59		NM_017779	54		NM_017779	86		NM_006242	66		NM_006242	67
						XM_934005	24		XM_934005	63		NM_033428	53		NM_033428	14		NM_004157	52		NM_004157	58		NM_017789	12		NM_017789	89		NM_006249	52		NM_006249	57
						XM_944033	95		XM_944033	27		NM_033452	59		NM_033452	14		NM_016546	52		NM_016546	56		NM_017791	73		NM_017791	78		NM_006258	67		NM_006258	52
												NM_033505	56		NM_033505	53		NM_080874	52		NM_080874	56		NM_017797	3		NM_017797	50		NM_006261	62		NM_006261	64
												NM_033512	71		NM_033512	127		NM_052933	52		NM_052933	55		NM_017806	39		NM_017806	55		NM_006269	84		NM_006269	86
												NM_044472	88		NM_044472	111		NM_001570	52		NM_001570	54		NM_017812	57		NM_017812	56		NM_006275	51		NM_006275	50
												NM_052847	71		NM_052847	14		NM_014190	52		NM_014190	54		NM_017821	82		NM_017821	75		NM_006281	55		NM_006281	87
												NM_052873	58		NM_052873	25		NM_016053	52		NM_016053	54		NM_017831	55		NM_017831	55		NM_006282	55		NM_006282	67
												NM_052886	105		NM_052886	137		NM_001012961	52		NM_001012961	53		NM_017838	67		NM_017838	72		NM_006285	67		NM_006285	84
												NM_052925	35		NM_052925	30		NM_054114	52		NM_054114	53		NM_017853	20		NM_017853	5		NM_006289	51		NM_006289	75
												NM_052953	3		NM_052953	14		NM_024019	52		NM_024019	52		NM_017855	73		NM_017855	79		NM_006292	73		NM_006292	69
												NM_052987	4		NM_052987	15		NM_173830	52		NM_173830	52		NM_017876	85		NM_017876	17		NM_006298	77		NM_006298	78
												NM_053000	53		NM_053000	15		NM_007167	52		NM_007167	51		NM_017902	50		NM_017902	21		NM_006306	69		NM_006306	75
												NM_058170	75		NM_058170	56		NM_005220	52		NM_005220	50		NM_017906	3		NM_017906	31		NM_006314	55		NM_006314	66
												NM_058216	52		NM_058216	65		NM_032492	52		NM_032492	50		NM_017914	80		NM_017914	4		NM_006324	76		NM_006324	60
												NM_080390	55		NM_080390	89		NM_005646	52		NM_005646	43		NM_017924	53		NM_017924	71		NM_006327	95		NM_006327	101
												NM_080425	89		NM_080425	62		NM_130798	52		NM_130798	42		NM_017935	65		NM_017935	57		NM_006335	118		NM_006335	70
												NM_080604	6		NM_080604	19		NM_016287	52		NM_016287	35		NM_017982	51		NM_017982	54		NM_006347	63		NM_006347	79
												NM_080631	88		NM_080631	76		NM_033416	52		NM_033416	9		NM_018018	121		NM_018018	160		NM_006353	77		NM_006353	56
												NM_080723	93		NM_080723	59		NM_001008697	52		NM_001008697	8		NM_018026	52		NM_018026	53		NM_006359	153		NM_006359	58
												NM_080744	5		NM_080744	19		NM_003929	52		NM_003929	5		NM_018028	21		NM_018028	56		NM_006360	112		NM_006360	86
												NM_080748	50		NM_080748	40		NM_024887	52		NM_024887	3		NM_018037	64		NM_018037	105		NM_006361	109		NM_006361	97
												NM_080820	54		NM_080820	51		NM_016260	51		NM_016260	165		NM_018082	50		NM_018082	52		NM_006365	5		NM_006365	10
												NM_080918	6		NM_080918	24		NM_014762	51		NM_014762	122		NM_018097	7		NM_018097	53		NM_006370	76		NM_006370	83
												NM_130798	16		NM_130798	18		NM_004184	51		NM_004184	90		NM_018099	53		NM_018099	69		NM_006377	58		NM_006377	51
												NM_133259	64		NM_133259	75		NM_031948	51		NM_031948	83		NM_018110	54		NM_018110	25		NM_006382	66		NM_006382	68
												NM_133334	69		NM_133334	51		NM_015834	51		NM_015834	81		NM_018133	3		NM_018133	12		NM_006387	49		NM_006387	45
												NM_133433	32		NM_133433	16		NM_032524	51		NM_032524	75		NM_018168	68		NM_018168	77		NM_006402	73		NM_006402	67
												NM_133455	80		NM_133455	45		NM_052955	51		NM_052955	72		NM_018174	77		NM_018174	54		NM_006404	50		NM_006404	65
												NM_133646	49		NM_133646	16		NM_002336	51		NM_002336	71		NM_018177	57		NM_018177	52		NM_006409	107		NM_006409	54
												NM_138333	50		NM_138333	73		NM_053050	51		NM_053050	68		NM_018188	59		NM_018188	57		NM_006419	83		NM_006419	93
												NM_138335	59		NM_138335	52		NM_023068	51		NM_023068	67		NM_018206	81		NM_018206	175		NM_006423	87		NM_006423	92
												NM_138344	3		NM_138344	16		NM_173688	51		NM_173688	61		NM_018228	53		NM_018228	52		NM_006430	107		NM_006430	118
												NM_138436	52		NM_138436	50		XM_210048	51		XM_210048	59		NM_018229	60		NM_018229	58		NM_006432	56		NM_006432	21
												NM_138440	30		NM_138440	15		NM_007005	51		NM_007005	57		NM_018238	54		NM_018238	63		NM_006454	62		NM_006454	42
												NM_138446	51		NM_138446	55		NM_001033662	51		NM_001033662	56		NM_018246	53		NM_018246	55		NM_006455	50		NM_006455	51
												NM_138448	51		NM_138448	68		NM_003419	51		NM_003419	56		NM_018260	52		NM_018260	92		NM_006458	226		NM_006458	104
												NM_138476	53		NM_138476	79		NM_001037633	51		NM_001037633	55		NM_018262	60		NM_018262	61		NM_006467	62		NM_006467	55
												NM_138477	38		NM_138477	17		NM_152564	51		NM_152564	54		NM_018263	58		NM_018263	60		NM_006473	120		NM_006473	94
												NM_138568	12		NM_138568	15		NM_000088	51		NM_000088	52		NM_018347	70		NM_018347	51		NM_006476	58		NM_006476	176
												NM_138614	55		NM_138614	72		NM_001836	51		NM_001836	51		NM_018353	58		NM_018353	56		NM_006478	60		NM_006478	53
												NM_138740	121		NM_138740	65		NM_013400	51		NM_013400	51		NM_018355	52		NM_018355	74		NM_006494	93		NM_006494	100
												NM_138774	6		NM_138774	15		NM_183380	51		NM_183380	44		NM_018361	15		NM_018361	51		NM_006502	54		NM_006502	81
												NM_138782	3		NM_138782	14		NM_006565	51		NM_006565	30		NM_018388	94		NM_018388	97		NM_006505	103		NM_006505	117
												NM_139075	3		NM_139075	15		NM_003033	51		NM_003033	22		NM_018413	88		NM_018413	99		NM_006507	117		NM_006507	96
												NM_139135	43		NM_139135	14		NM_033510	51		NM_033510	6		NM_018417	65		NM_018417	134		NM_006513	150		NM_006513	115
												NM_144579	67		NM_144579	17		NM_014677	51		NM_014677	5		NM_018431	50		NM_018431	4		NM_006521	56		NM_006521	61
												NM_144584	57		NM_144584	53		NM_004418	51		NM_004418	3		NM_018434	4		NM_018434	18		NM_006528	66		NM_006528	58
												NM_145004	3		NM_145004	14		NM_000036	50		NM_000036	173		NM_018437	88		NM_018437	93		NM_006529	66		NM_006529	77
												NM_145008	55		NM_145008	43		NM_058216	50		NM_058216	111		NM_018441	41		NM_018441	58		NM_006532	70		NM_006532	75
												NM_145014	52		NM_145014	52		NM_000895	50		NM_000895	99		NM_018449	70		NM_018449	6		NM_006534	54		NM_006534	16
												NM_145040	6		NM_145040	25		NM_003470	50		NM_003470	79		NM_018460	80		NM_018460	117		NM_006536	186		NM_006536	130
												NM_145080	41		NM_145080	50		NM_080863	50		NM_080863	78		NM_018462	99		NM_018462	69		NM_006540	96		NM_006540	97
												NM_145112	5		NM_145112	14		NM_145277	50		NM_145277	74		NM_018474	58		NM_018474	15		NM_006545	56		NM_006545	50
												NM_145117	136		NM_145117	28		NM_003785	50		NM_003785	72		NM_018485	63		NM_018485	54		NM_006546	118		NM_006546	84
												NM_145166	88		NM_145166	26		NM_012232	50		NM_012232	69		NM_018509	13		NM_018509	60		NM_006552	58		NM_006552	105
												NM_145206	102		NM_145206	32		NM_003666	50		NM_003666	66		NM_018558	78		NM_018558	62		NM_006553	32		NM_006553	42
												NM_145800	55		NM_145800	52		NM_004958	50		NM_004958	66		NM_018590	50		NM_018590	73		NM_006562	70		NM_006562	83
												NM_147193	25		NM_147193	45		NM_001465	50		NM_001465	65		NM_018641	12		NM_018641	59		NM_006566	56		NM_006566	52
												NM_147223	83		NM_147223	15		NM_003347	50		NM_003347	63		NM_018645	4		NM_018645	3		NM_006570	151		NM_006570	85
												NM_148956	53		NM_148956	51		NM_001039492	50		NM_001039492	62		NM_018649	4		NM_018649	47		NM_006571	61		NM_006571	69
												NM_152132	76		NM_152132	75		NM_007227	50		NM_007227	59		NM_018659	122		NM_018659	55		NM_006581	69		NM_006581	60
												NM_152264	9		NM_152264	19		NM_006260	50		NM_006260	58		NM_018665	63		NM_018665	57		NM_006585	93		NM_006585	147
												NM_152277	42		NM_152277	15		NM_006612	50		NM_006612	56		NM_018679	78		NM_018679	87		NM_006587	137		NM_006587	75
												NM_152285	10		NM_152285	14		NM_138614	50		NM_138614	56		NM_018698	59		NM_018698	63		NM_006588	76		NM_006588	73
												NM_152295	55		NM_152295	50		NM_139054	50		NM_139054	55		NM_018714	122		NM_018714	59		NM_006594	42		NM_006594	3
												NM_152296	52		NM_152296	36		NM_004247	50		NM_004247	54		NM_018718	57		NM_018718	67		NM_006600	76		NM_006600	72
												NM_152326	55		NM_152326	14		NM_012276	50		NM_012276	54		NM_018724	99		NM_018724	96		NM_006601	99		NM_006601	75
												NM_152348	72		NM_152348	19		NM_152375	50		NM_152375	53		NM_018841	37		NM_018841	70		NM_006607	55		NM_006607	58
												NM_152349	70		NM_152349	57		NM_001030060	50		NM_001030060	51		NM_018915	32		NM_018915	24		NM_006610	50		NM_006610	58
												NM_152392	3		NM_152392	14		NM_001897	50		NM_001897	50		NM_018917	32		NM_018917	24		NM_006612	54		NM_006612	25
												NM_152402	3		NM_152402	24		NM_015185	50		NM_015185	50		NM_018918	32		NM_018918	24		NM_006622	70		NM_006622	71
												NM_152421	6		NM_152421	17		NM_007359	50		NM_007359	45		NM_018919	32		NM_018919	24		NM_006627	137		NM_006627	79
												NM_152447	142		NM_152447	47		NM_003609	50		NM_003609	7		NM_018920	32		NM_018920	24		NM_006638	51		NM_006638	60
												NM_152474	58		NM_152474	19		NM_024096	50		NM_024096	4		NM_018922	32		NM_018922	24		NM_006640	59		NM_006640	55
												NM_152493	53		NM_152493	20		NM_002182	49		NM_002182	64		NM_018923	32		NM_018923	24		NM_006661	82		NM_006661	70
												NM_152516	69		NM_152516	72		NM_004699	49		NM_004699	62		NM_018924	32		NM_018924	24		NM_006662	100		NM_006662	95
												NM_152522	13		NM_152522	17		NM_032827	49		NM_032827	51		NM_018926	43		NM_018926	25		NM_006667	87		NM_006667	79
												NM_152527	54		NM_152527	51		NM_006603	49		NM_006603	37		NM_018941	82		NM_018941	50		NM_006668	53		NM_006668	17
												NM_152551	101		NM_152551	18		NM_002333	48		NM_002333	111		NM_018948	48		NM_018948	26		NM_006673	50		NM_006673	10
												NM_152649	19		NM_152649	15		NM_001010972	48		NM_001010972	67		NM_018952	82		NM_018952	56		NM_006683	80		NM_006683	92
												NM_152718	60		NM_152718	14		NM_017758	48		NM_017758	20		NM_018955	58		NM_018955	63		NM_006685	68		NM_006685	72
												NM_152727	4		NM_152727	14		NM_004985	48		NM_004985	12		NM_018956	98		NM_018956	5		NM_006688	56		NM_006688	54
												NM_152897	68		NM_152897	20		NM_005270	47		NM_005270	93		NM_018962	59		NM_018962	65		NM_006691	54		NM_006691	103
												NM_152999	121		NM_152999	103		NM_024721	47		NM_024721	80		NM_018977	15		NM_018977	53		NM_006698	73		NM_006698	53
												NM_153029	29		NM_153029	17		NM_015112	47		NM_015112	67		NM_018979	14		NM_018979	55		NM_006708	107		NM_006708	195
												NM_153201	64		NM_153201	90		NM_001039476	47		NM_001039476	57		NM_018986	63		NM_018986	59		NM_006725	117		NM_006725	106
												NM_153265	71		NM_153265	17		NM_001421	47		NM_001421	46		NM_019006	28		NM_019006	50		NM_006734	62		NM_006734	94
												NM_153374	54		NM_153374	87		NM_173611	47		NM_173611	46		NM_019055	54		NM_019055	62		NM_006737	261		NM_006737	60
												NM_153645	54		NM_153645	54		NM_001167	47		NM_001167	30		NM_019062	55		NM_019062	57		NM_006755	211		NM_006755	102
												NM_153681	51		NM_153681	50		NM_012295	47		NM_012295	15		NM_019067	135		NM_019067	83		NM_006766	47		NM_006766	63
												NM_153694	6		NM_153694	16		NM_005499	47		NM_005499	3		NM_019075	62		NM_019075	121		NM_006772	57		NM_006772	57
												NM_153705	6		NM_153705	20		NM_001287	46		NM_001287	54		NM_019076	63		NM_019076	102		NM_006786	65		NM_006786	64
												NM_153757	138		NM_153757	157		NM_032808	46		NM_032808	26		NM_019077	62		NM_019077	122		NM_006793	120		NM_006793	92
												NM_170691	32		NM_170691	51		NM_001020825	46		NM_001020825	24		NM_019078	62		NM_019078	124		NM_006794	56		NM_006794	67
												NM_170744	80		NM_170744	21		NM_015342	46		NM_015342	7		NM_019084	3		NM_019084	35		NM_006796	75		NM_006796	63
												NM_170746	60		NM_170746	52		NM_181714	45		NM_181714	116		NM_019093	62		NM_019093	125		NM_006800	63		NM_006800	51
												NM_172249	3		NM_172249	14		NM_001997	45		NM_001997	59		NM_019102	92		NM_019102	80		NM_006803	131		NM_006803	76
												NM_173079	50		NM_173079	51		NM_017684	45		NM_017684	38		NM_019120	80		NM_019120	71		NM_006807	84		NM_006807	70
												NM_173473	74		NM_173473	20		NM_004755	45		NM_004755	9		NM_019604	75		NM_019604	66		NM_006809	51		NM_006809	52
												NM_173570	50		NM_173570	55		NM_015595	44		NM_015595	60		NM_019617	59		NM_019617	88		NM_006818	79		NM_006818	72
												NM_173602	3		NM_173602	18		NM_002870	44		NM_002870	54		NM_019644	72		NM_019644	70		NM_006824	52		NM_006824	82
												NM_173620	16		NM_173620	14		NM_003145	44		NM_003145	50		NM_019842	129		NM_019842	53		NM_006827	92		NM_006827	78
												NM_173685	37		NM_173685	51		NM_025241	44		NM_025241	50		NM_019852	59		NM_019852	55		NM_006833	56		NM_006833	77
												NM_173691	32		NM_173691	15		NM_001001329	44		NM_001001329	39		NM_019891	70		NM_019891	80		NM_006837	102		NM_006837	188
												NM_174907	55		NM_174907	24		NM_004926	44		NM_004926	35		NM_020124	98		NM_020124	60		NM_006839	130		NM_006839	100
												NM_174933	77		NM_174933	15		NM_005085	44		NM_005085	10		NM_020125	9		NM_020125	59		NM_006840	96		NM_006840	77
												NM_174947	62		NM_174947	53		NM_004719	43		NM_004719	63		NM_020129	85		NM_020129	70		NM_006860	53		NM_006860	52
												NM_175614	62		NM_175614	87		NM_014291	43		NM_014291	62		NM_020178	143		NM_020178	81		NM_006861	59		NM_006861	59
												NM_176812	3		NM_176812	75		NM_005817	43		NM_005817	55		NM_020188	54		NM_020188	55		NM_006863	68		NM_006863	69
												NM_176867	68		NM_176867	53		NM_001487	43		NM_001487	16		NM_020191	92		NM_020191	67		NM_006866	75		NM_006866	93
												NM_176875	83		NM_176875	15		NM_001033566	43		NM_001033566	5		NM_020193	56		NM_020193	52		NM_006876	55		NM_006876	58
												NM_177424	58		NM_177424	76		NM_001644	42		NM_001644	77		NM_020205	92		NM_020205	135		NM_006884	168		NM_006884	85
												NM_177542	63		NM_177542	75		NM_005156	42		NM_005156	76		NM_020232	55		NM_020232	86		NM_006885	279		NM_006885	141
												NM_178170	58		NM_178170	28		NM_032792	42		NM_032792	70		NM_020312	67		NM_020312	52		NM_006887	66		NM_006887	70
												NM_178190	82		NM_178190	106		NM_170743	42		NM_170743	68		NM_020314	67		NM_020314	32		NM_006889	89		NM_006889	71
												NM_178841	3		NM_178841	18		NM_002053	42		NM_002053	34		NM_020335	14		NM_020335	52		NM_006890	123		NM_006890	131
												NM_181514	3		NM_181514	51		NM_013403	42		NM_013403	22		NM_020345	55		NM_020345	73		NM_006895	9		NM_006895	50
												NM_181528	120		NM_181528	68		NM_080739	41		NM_080739	73		NM_020348	3		NM_020348	8		NM_006896	64		NM_006896	102
												NM_181552	50		NM_181552	24		NM_152588	41		NM_152588	43		NM_020359	67		NM_020359	81		NM_006898	81		NM_006898	103
												NM_181598	106		NM_181598	75		XM_933657	41		XM_933657	15		NM_020360	5		NM_020360	8		NM_006899	55		NM_006899	151
												NM_181644	82		NM_181644	77		NM_000565	40		NM_000565	111		NM_020361	238		NM_020361	82		NM_006908	71		NM_006908	70
												NM_181713	95		NM_181713	50		NM_015353	40		NM_015353	85		NM_020365	56		NM_020365	87		NM_006917	61		NM_006917	82
												NM_181782	62		NM_181782	87		NM_201268	40		NM_201268	79		NM_020366	87		NM_020366	64		NM_006923	68		NM_006923	60
												NM_182499	62		NM_182499	40		NM_001024937	40		NM_001024937	72		NM_020377	50		NM_020377	53		NM_006930	164		NM_006930	127
												NM_182511	102		NM_182511	60		NM_004521	40		NM_004521	39		NM_020387	193		NM_020387	100		NM_006933	76		NM_006933	83
												NM_182513	3		NM_182513	14		NM_206923	40		NM_206923	38		NM_020389	132		NM_020389	133		NM_006939	105		NM_006939	76
												NM_182540	50		NM_182540	17		NM_181713	39		NM_181713	79		NM_020398	89		NM_020398	77		NM_006941	52		NM_006941	67
												NM_182543	55		NM_182543	21		NM_006827	39		NM_006827	77		NM_020409	76		NM_020409	90		NM_006943	60		NM_006943	55
												NM_182612	63		NM_182612	49		NM_005969	39		NM_005969	65		NM_020431	84		NM_020431	64		NM_006947	3		NM_006947	51
												NM_182640	136		NM_182640	87		NM_014007	39		NM_014007	33		NM_020432	52		NM_020432	51		NM_006952	121		NM_006952	66
												NM_182691	60		NM_182691	52		NM_005910	39		NM_005910	3		NM_020439	59		NM_020439	52		NM_006953	171		NM_006953	79
												NM_182752	55		NM_182752	64		NM_015186	39		NM_015186	3		NM_020452	3		NM_020452	31		NM_006999	53		NM_006999	54
												NM_182903	65		NM_182903	72		NM_152470	38		NM_152470	68		NM_020465	60		NM_020465	72		NM_007005	56		NM_007005	53
												NM_182924	134		NM_182924	71		NM_003508	38		NM_003508	66		NM_020529	46		NM_020529	18		NM_007009	62		NM_007009	66
												NM_183373	69		NM_183373	20		NM_030627	38		NM_030627	52		NM_020535	59		NM_020535	53		NM_007018	50		NM_007018	23
												NM_198042	33		NM_198042	14		NM_002089	38		NM_002089	37		NM_020549	77		NM_020549	67		NM_007033	51		NM_007033	54
												NM_198098	31		NM_198098	18		NM_003268	38		NM_003268	36		NM_020631	4		NM_020631	53		NM_007034	52		NM_007034	51
												NM_198476	64		NM_198476	22		NM_017609	38		NM_017609	25		NM_020632	62		NM_020632	79		NM_007035	58		NM_007035	78
												NM_198516	65		NM_198516	54		NM_001001971	38		NM_001001971	10		NM_020633	77		NM_020633	56		NM_007039	105		NM_007039	110
												NM_198536	54		NM_198536	55		NM_015332	38		NM_015332	5		NM_020637	50		NM_020637	80		NM_007040	106		NM_007040	92
												NM_198552	56		NM_198552	14		NM_001002021	38		NM_001002021	3		NM_020640	72		NM_020640	41		NM_007047	55		NM_007047	67
												NM_198573	52		NM_198573	14		NM_016218	37		NM_016218	73		NM_020641	109		NM_020641	135		NM_007049	63		NM_007049	56
												NM_198723	91		NM_198723	80		NM_016542	37		NM_016542	71		NM_020646	97		NM_020646	83		NM_007051	52		NM_007051	57
												NM_198834	51		NM_198834	50		NM_022466	37		NM_022466	62		NM_020647	3		NM_020647	49		NM_007052	128		NM_007052	108
												NM_198904	168		NM_198904	84		NM_145231	37		NM_145231	60		NM_020651	36		NM_020651	4		NM_007059	74		NM_007059	18
												NM_198991	87		NM_198991	54		NM_006261	37		NM_006261	59		NM_020652	3		NM_020652	50		NM_007065	62		NM_007065	53
												NM_199141	25		NM_199141	26		NM_205857	37		NM_205857	59		NM_020654	56		NM_020654	54		NM_007068	146		NM_007068	103
												NM_199191	119		NM_199191	32		NM_201521	37		NM_201521	57		NM_020661	110		NM_020661	79		NM_007069	51		NM_007069	27
												NM_199334	106		NM_199334	33		NM_001428	37		NM_001428	56		NM_020663	60		NM_020663	55		NM_007072	61		NM_007072	85
												NM_199483	56		NM_199483	50		NM_001008541	37		NM_001008541	41		NM_020665	30		NM_020665	68		NM_007084	73		NM_007084	66
												NM_201259	71		NM_201259	65		NM_006766	36		NM_006766	59		NM_020675	71		NM_020675	74		NM_007099	202		NM_007099	142
												NM_201268	53		NM_201268	19		XM_113962	36		XM_113962	39		NM_020677	106		NM_020677	53		NM_007103	78		NM_007103	76
												NM_201543	76		NM_201543	65		NM_032493	36		NM_032493	24		NM_020678	66		NM_020678	81		NM_007110	204		NM_007110	59
												NM_203298	73		NM_203298	52		NM_014824	36		NM_014824	8		NM_020679	46		NM_020679	68		NM_007120	54		NM_007120	117
												NM_203399	67		NM_203399	50		NM_002310	35		NM_002310	57		NM_020680	59		NM_020680	63		NM_007123	178		NM_007123	81
												NM_203488	65		NM_203488	59		NM_014437	35		NM_014437	54		NM_020695	36		NM_020695	26		NM_007126	57		NM_007126	70
												NM_206895	5		NM_206895	14		NM_031365	35		NM_031365	51		NM_020699	3		NM_020699	53		NM_007127	89		NM_007127	55
												NM_207013	53		NM_207013	69		NM_152629	35		NM_152629	34		NM_020724	59		NM_020724	51		NM_007139	77		NM_007139	57
												NM_207111	55		NM_207111	18		NM_171997	35		NM_171997	5		NM_020734	39		NM_020734	46		NM_007147	17		NM_007147	52
												NM_207311	14		NM_207311	14		NM_001636	34		NM_001636	83		NM_020747	3		NM_020747	33		NM_007162	63		NM_007162	15
												NM_207435	69		NM_207435	19		NM_032124	34		NM_032124	76		NM_020764	80		NM_020764	82		NM_007163	69		NM_007163	77
												NM_207504	60		NM_207504	17		NM_013448	34		NM_013448	62		NM_020813	57		NM_020813	63		NM_007178	119		NM_007178	173
												NM_207585	146		NM_207585	71		NM_152570	34		NM_152570	52		NM_020895	48		NM_020895	30		NM_007179	204		NM_007179	70
												NM_212535	170		NM_212535	124		NM_152335	34		NM_152335	51		NM_020897	43		NM_020897	12		NM_007180	77		NM_007180	63
												NM_213609	120		NM_213609	68		NM_012292	34		NM_012292	37		NM_020914	71		NM_020914	66		NM_007198	52		NM_007198	75
												XM_036115	3		XM_036115	23		NM_025132	34		NM_025132	22		NM_020929	59		NM_020929	53		NM_007199	78		NM_007199	102
												XM_038150	100		XM_038150	67		NM_014810	34		NM_014810	15		NM_020937	30		NM_020937	96		NM_007226	65		NM_007226	69
												XM_040592	26		XM_040592	14		NM_001007565	33		NM_001007565	108		NM_020946	3		NM_020946	33		NM_007227	68		NM_007227	54
												XM_043653	89		XM_043653	104		XM_291729	33		XM_291729	86		NM_020959	53		NM_020959	50		NM_007231	239		NM_007231	78
												XM_048898	72		XM_048898	96		NM_018026	33		NM_018026	72		NM_020971	23		NM_020971	30		NM_007247	51		NM_007247	59
												XM_057296	27		XM_057296	25		NM_152551	33		NM_152551	67		NM_020973	63		NM_020973	74		NM_007253	86		NM_007253	65
												XM_290502	3		XM_290502	18		NM_014779	33		NM_014779	65		NM_020995	53		NM_020995	51		NM_007259	53		NM_007259	50
												XM_290546	3		XM_290546	72		NM_052911	33		NM_052911	63		NM_021002	61		NM_021002	71		NM_007261	68		NM_007261	65
												XM_290629	55		XM_290629	83		NM_000870	33		NM_000870	52		NM_021009	51		NM_021009	55		NM_007262	145		NM_007262	77
												XM_291729	74		XM_291729	18		NM_001031623	33		NM_001031623	52		NM_021027	62		NM_021027	127		NM_007264	79		NM_007264	77
												XM_371079	59		XM_371079	15		NM_001423	33		NM_001423	8		NM_021029	19		NM_021029	59		NM_007274	77		NM_007274	59
												XM_371179	33		XM_371179	26		NM_003243	33		NM_003243	8		NM_021033	57		NM_021033	27		NM_007278	68		NM_007278	87
												XM_371320	48		XM_371320	44		NM_015571	33		NM_015571	7		NM_021057	4		NM_021057	51		NM_007285	142		NM_007285	121
												XM_371474	51		XM_371474	21		NM_175733	32		NM_175733	76		NM_021073	56		NM_021073	84		NM_007337	66		NM_007337	79
												XM_371575	9		XM_371575	14		NM_004342	32		NM_004342	64		NM_021103	54		NM_021103	51		NM_007342	50		NM_007342	60
												XM_375698	66		XM_375698	15		NM_030768	32		NM_030768	62		NM_021127	50		NM_021127	95		NM_007351	59		NM_007351	129
												XM_927215	7		XM_927215	14		NM_052905	32		NM_052905	40		NM_021137	32		NM_021137	19		NM_007355	152		NM_007355	104
												XM_930459	8		XM_930459	15		NM_024511	32		NM_024511	24		NM_021139	78		NM_021139	139		NM_007356	136		NM_007356	108
												XM_934005	43		XM_934005	53		NM_153344	31		NM_153344	59		NM_021146	55		NM_021146	76		NM_007364	130		NM_007364	63
												XM_934809	3		XM_934809	19		NM_002622	31		NM_002622	56		NM_021153	65		NM_021153	54		NM_007368	78		NM_007368	52
												XM_944033	88		XM_944033	21		XM_931948	31		XM_931948	50		NM_021156	83		NM_021156	54		NM_012068	50		NM_012068	53
																		NM_001270	31		NM_001270	33		NM_021159	105		NM_021159	137		NM_012069	185		NM_012069	86
																		NM_001960	31		NM_001960	33		NM_021168	38		NM_021168	16		NM_012071	52		NM_012071	50
																		NM_002293	31		NM_002293	28		NM_021183	14		NM_021183	19		NM_012082	53		NM_012082	62
																		NM_002949	31		NM_002949	22		NM_021185	132		NM_021185	107		NM_012086	50		NM_012086	64
																		NM_030939	31		NM_030939	6		NM_021193	90		NM_021193	90		NM_012089	7		NM_012089	53
																		NM_007219	31		NM_007219	3		NM_021208	167		NM_021208	170		NM_012092	56		NM_012092	62
																		NM_002960	30		NM_002960	91		NM_021242	41		NM_021242	53		NM_012105	9		NM_012105	55
																		NM_003490	30		NM_003490	90		NM_021244	33		NM_021244	52		NM_012106	6		NM_012106	30
																		NM_018979	30		NM_018979	86		NM_021571	60		NM_021571	50		NM_012110	5		NM_012110	60
																		XM_037523	30		XM_037523	51		NM_021572	68		NM_021572	60		NM_012114	98		NM_012114	70
																		NM_020727	30		NM_020727	26		NM_021620	83		NM_021620	138		NM_012117	59		NM_012117	5
																		NM_016010	30		NM_016010	14		NM_021624	91		NM_021624	101		NM_012139	59		NM_012139	67
																		NM_000741	29		NM_000741	90		NM_021631	58		NM_021631	71		NM_012142	80		NM_012142	150
																		NM_130388	29		NM_130388	65		NM_021639	4		NM_021639	46		NM_012144	52		NM_012144	56
																		NM_014213	29		NM_014213	59		NM_021640	79		NM_021640	71		NM_012148	50		NM_012148	70
																		NM_003171	29		NM_003171	49		NM_021724	59		NM_021724	50		NM_012153	197		NM_012153	157
																		NM_004140	29		NM_004140	40		NM_021728	76		NM_021728	133		NM_012159	61		NM_012159	100
																		NM_177444	29		NM_177444	23		NM_021794	81		NM_021794	88		NM_012161	63		NM_012161	52
																		NM_017644	28		NM_017644	86		NM_021796	60		NM_021796	75		NM_012181	55		NM_012181	63
																		NM_004788	28		NM_004788	57		NM_021803	92		NM_021803	104		NM_012183	132		NM_012183	61
																		NM_006415	28		NM_006415	53		NM_021804	108		NM_021804	158		NM_012196	60		NM_012196	58
																		NM_004905	28		NM_004905	36		NM_021810	116		NM_021810	95		NM_012203	83		NM_012203	70
																		NM_024576	28		NM_024576	3		NM_021815	86		NM_021815	61		NM_012205	75		NM_012205	54
																		NM_145897	27		NM_145897	95		NM_021818	35		NM_021818	51		NM_012215	81		NM_012215	64
																		NM_030581	27		NM_030581	81		NM_021833	179		NM_021833	82		NM_012217	63		NM_012217	56
																		NM_014900	26		NM_014900	63		NM_021914	12		NM_021914	67		NM_012222	10		NM_012222	27
																		NM_080672	26		NM_080672	61		NM_021920	81		NM_021920	87		NM_012249	50		NM_012249	48
																		NM_025147	26		NM_025147	60		NM_021934	60		NM_021934	62		NM_012276	54		NM_012276	62
																		NM_001001419	26		NM_001001419	57		NM_021937	88		NM_021937	3		NM_012288	63		NM_012288	50
																		NM_181836	26		NM_181836	34		NM_021950	68		NM_021950	84		NM_012292	34		NM_012292	13
																		NM_002482	26		NM_002482	27		NM_021958	71		NM_021958	77		NM_012295	31		NM_012295	32
																		NM_006904	26		NM_006904	27		NM_021960	7		NM_021960	71		NM_012305	136		NM_012305	75
																		NM_024774	26		NM_024774	14		NM_021961	56		NM_021961	25		NM_012313	66		NM_012313	52
																		NM_003295	25		NM_003295	70		NM_022003	118		NM_022003	89		NM_012321	67		NM_012321	54
																		NM_014996	25		NM_014996	60		NM_022041	97		NM_022041	59		NM_012323	34		NM_012323	54
																		NM_024336	25		NM_024336	60		NM_022051	76		NM_022051	63		NM_012335	38		NM_012335	14
																		NM_144607	25		NM_144607	54		NM_022055	112		NM_022055	29		NM_012353	63		NM_012353	88
																		NM_145698	25		NM_145698	51		NM_022064	68		NM_022064	4		NM_012375	132		NM_012375	67
																		NM_007115	25		NM_007115	35		NM_022068	61		NM_022068	51		NM_012381	63		NM_012381	79
																		NM_001037811	25		NM_001037811	3		NM_022082	57		NM_022082	94		NM_012387	111		NM_012387	53
																		NM_004130	24		NM_004130	69		NM_022096	53		NM_022096	62		NM_012394	99		NM_012394	54
																		NM_198571	24		NM_198571	55		NM_022111	53		NM_022111	71		NM_012397	86		NM_012397	149
																		NM_017586	24		NM_017586	54		NM_022113	135		NM_022113	98		NM_012399	61		NM_012399	90
																		NM_013244	24		NM_013244	13		NM_022115	101		NM_022115	63		NM_012403	74		NM_012403	63
																		NM_016487	24		NM_016487	8		NM_022122	83		NM_022122	59		NM_012404	56		NM_012404	55
																		NM_000588	23		NM_000588	91		NM_022124	174		NM_022124	76		NM_012418	66		NM_012418	83
																		NM_199184	23		NM_199184	66		NM_022136	70		NM_022136	103		NM_012423	60		NM_012423	52
																		NM_001029860	23		NM_001029860	60		NM_022150	50		NM_022150	78		NM_012451	68		NM_012451	90
																		NM_017789	23		NM_017789	54		NM_022162	10		NM_022162	61		NM_012471	87		NM_012471	89
																		NM_006772	23		NM_006772	52		NM_022165	76		NM_022165	54		NM_012478	50		NM_012478	62
																		NM_172056	22		NM_172056	65		NM_022169	100		NM_022169	52		NM_012481	161		NM_012481	81
																		NM_001798	22		NM_001798	62		NM_022341	64		NM_022341	56		NM_012483	62		NM_012483	63
																		NM_033113	22		NM_033113	59		NM_022350	97		NM_022350	93		NM_013232	96		NM_013232	126
																		NM_178499	22		NM_178499	56		NM_022351	32		NM_022351	55		NM_013234	155		NM_013234	203
																		NM_006185	22		NM_006185	54		NM_022353	81		NM_022353	60		NM_013235	50		NM_013235	65
																		NM_017806	22		NM_017806	54		NM_022354	88		NM_022354	104		NM_013237	58		NM_013237	50
																		NM_001011513	22		NM_001011513	52		NM_022361	54		NM_022361	58		NM_013242	96		NM_013242	63
																		NM_173674	22		NM_173674	51		NM_022365	53		NM_022365	53		NM_013249	55		NM_013249	70
																		NM_015457	22		NM_015457	50		NM_022444	64		NM_022444	77		NM_013252	111		NM_013252	102
																		NM_001227	22		NM_001227	42		NM_022465	55		NM_022465	29		NM_013254	52		NM_013254	53
																		NM_012335	22		NM_012335	42		NM_022473	6		NM_022473	63		NM_013264	52		NM_013264	70
																		NM_152637	22		NM_152637	38		NM_022479	51		NM_022479	59		NM_013267	52		NM_013267	52
																		NM_198560	22		NM_198560	26		NM_022562	135		NM_022562	169		NM_013283	70		NM_013283	55
																		NM_138400	22		NM_138400	19		NM_022575	58		NM_022575	50		NM_013289	84		NM_013289	60
																		NM_001037533	22		NM_001037533	13		NM_022720	5		NM_022720	68		NM_013301	27		NM_013301	63
																		NM_012081	22		NM_012081	3		NM_022733	149		NM_022733	88		NM_013302	14		NM_013302	3
																		NM_000210	21		NM_000210	62		NM_022740	68		NM_022740	58		NM_013309	125		NM_013309	120
																		NM_001568	21		NM_001568	61		NM_022752	82		NM_022752	24		NM_013312	53		NM_013312	29
																		NM_018925	21		NM_018925	57		NM_022759	3		NM_022759	52		NM_013351	79		NM_013351	57
																		NM_031922	21		NM_031922	56		NM_022763	72		NM_022763	79		NM_013355	18		NM_013355	53
																		NM_016613	21		NM_016613	55		NM_022766	26		NM_022766	62		NM_013358	55		NM_013358	56
																		NM_003845	21		NM_003845	48		NM_022777	49		NM_022777	58		NM_013359	61		NM_013359	73
																		NM_005051	21		NM_005051	47		NM_022782	55		NM_022782	55		NM_013368	72		NM_013368	58
																		NM_003412	21		NM_003412	28		NM_022786	47		NM_022786	88		NM_013374	65		NM_013374	70
																		NM_080423	21		NM_080423	5		NM_022788	83		NM_022788	64		NM_013376	12		NM_013376	55
																		NM_177398	20		NM_177398	101		NM_022824	109		NM_022824	64		NM_013389	109		NM_013389	133
																		NM_001618	20		NM_001618	72		NM_022835	96		NM_022835	105		NM_013390	6		NM_013390	9
																		NM_001567	20		NM_001567	63		NM_022901	141		NM_022901	140		NM_013400	56		NM_013400	66
																		NM_001908	20		NM_001908	54		NM_022914	76		NM_022914	38		NM_013403	27		NM_013403	60
																		NM_033400	20		NM_033400	53		NM_023067	54		NM_023067	60		NM_013432	58		NM_013432	59
																		NM_005302	20		NM_005302	49		NM_023079	4		NM_023079	3		NM_013433	42		NM_013433	53
																		NM_006232	20		NM_006232	34		NM_023919	114		NM_023919	100		NM_013441	141		NM_013441	66
																		NM_014827	20		NM_014827	33		NM_023920	114		NM_023920	69		NM_013446	62		NM_013446	50
																		NM_001273	20		NM_001273	22		NM_023926	109		NM_023926	66		NM_013447	58		NM_013447	73
																		NM_032523	20		NM_032523	17		NM_024007	54		NM_024007	66		NM_013448	52		NM_013448	72
																		NM_017829	20		NM_017829	10		NM_024013	82		NM_024013	121		NM_013939	174		NM_013939	88
																		NM_207356	20		NM_207356	9		NM_024016	88		NM_024016	113		NM_013953	267		NM_013953	119
																		NM_005534	20		NM_005534	3		NM_024021	55		NM_024021	78		NM_013981	56		NM_013981	79
																		NM_207585	19		NM_207585	108		NM_024046	60		NM_024046	67		NM_014001	53		NM_014001	8
																		NM_007273	19		NM_007273	86		NM_024089	56		NM_024089	52		NM_014039	48		NM_014039	7
																		NM_005594	19		NM_005594	84		NM_024097	76		NM_024097	60		NM_014041	106		NM_014041	93
																		NM_014612	19		NM_014612	80		NM_024106	59		NM_024106	51		NM_014056	96		NM_014056	88
																		NM_002223	19		NM_002223	71		NM_024123	50		NM_024123	62		NM_014057	120		NM_014057	93
																		NM_001139	19		NM_001139	56		NM_024336	22		NM_024336	74		NM_014060	69		NM_014060	101
																		NM_031866	19		NM_031866	56		NM_024341	103		NM_024341	73		NM_014077	86		NM_014077	59
																		NM_004302	19		NM_004302	55		NM_024407	98		NM_024407	67		NM_014080	70		NM_014080	60
																		NM_016172	19		NM_016172	33		NM_024415	118		NM_024415	82		NM_014161	71		NM_014161	61
																		NM_002604	19		NM_002604	32		NM_024430	55		NM_024430	76		NM_014164	50		NM_014164	30
																		NM_001014972	19		NM_001014972	3		NM_024503	24		NM_024503	33		NM_014175	61		NM_014175	112
																		NM_032368	19		NM_032368	3		NM_024511	21		NM_024511	29		NM_014177	53		NM_014177	52
																		NM_003830	18		NM_003830	93		NM_024540	55		NM_024540	82		NM_014183	94		NM_014183	51
																		NM_005578	18		NM_005578	51		NM_024551	24		NM_024551	6		NM_014186	3		NM_014186	59
																		NM_002697	18		NM_002697	42		NM_024561	50		NM_024561	51		NM_014205	115		NM_014205	87
																		NM_004040	18		NM_004040	40		NM_024571	61		NM_024571	62		NM_014208	67		NM_014208	55
																		NM_032758	18		NM_032758	33		NM_024576	21		NM_024576	70		NM_014211	71		NM_014211	79
																		NM_005869	18		NM_005869	23		NM_024590	50		NM_024590	50		NM_014215	56		NM_014215	60
																		NM_001025436	18		NM_001025436	15		NM_024602	104		NM_024602	50		NM_014222	199		NM_014222	76
																		NM_015435	18		NM_015435	3		NM_024613	83		NM_024613	71		NM_014230	64		NM_014230	79
																		NM_133379	17		NM_133379	83		NM_024621	56		NM_024621	50		NM_014236	50		NM_014236	50
																		NM_017619	17		NM_017619	66		NM_024636	55		NM_024636	66		NM_014238	71		NM_014238	65
																		NM_181504	17		NM_181504	65		NM_024637	59		NM_024637	66		NM_014240	82		NM_014240	63
																		NM_006640	17		NM_006640	60		NM_024663	8		NM_024663	21		NM_014248	132		NM_014248	65
																		NM_133477	17		NM_133477	59		NM_024665	4		NM_024665	9		NM_014249	61		NM_014249	54
																		NM_006863	17		NM_006863	58		NM_024674	59		NM_024674	50		NM_014252	50		NM_014252	65
																		NM_017548	17		NM_017548	58		NM_024682	83		NM_024682	37		NM_014255	60		NM_014255	102
																		NM_012249	17		NM_012249	57		NM_024715	56		NM_024715	63		NM_014258	52		NM_014258	40
																		NM_006534	17		NM_006534	56		NM_024727	65		NM_024727	71		NM_014264	275		NM_014264	159
																		NM_005086	17		NM_005086	54		NM_024733	60		NM_024733	53		NM_014269	162		NM_014269	53
																		NM_015110	17		NM_015110	54		NM_024741	48		NM_024741	25		NM_014280	69		NM_014280	51
																		NM_017777	17		NM_017777	52		NM_024745	52		NM_024745	84		NM_014281	61		NM_014281	69
																		NM_007011	17		NM_007011	48		NM_024756	84		NM_024756	82		NM_014289	92		NM_014289	93
																		NM_016358	17		NM_016358	39		NM_024769	20		NM_024769	54		NM_014291	53		NM_014291	51
																		NM_032092	17		NM_032092	35		NM_024780	79		NM_024780	79		NM_014310	4		NM_014310	32
																		NM_004120	17		NM_004120	31		NM_024790	78		NM_024790	17		NM_014313	98		NM_014313	52
																		NM_152392	17		NM_152392	18		NM_024791	70		NM_024791	77		NM_014315	61		NM_014315	85
																		NM_030762	17		NM_030762	16		NM_024809	83		NM_024809	58		NM_014342	139		NM_014342	110
																		NM_001031725	17		NM_001031725	6		NM_024817	71		NM_024817	51		NM_014351	99		NM_014351	108
																		NM_001545	17		NM_001545	4		NM_024832	122		NM_024832	81		NM_014352	73		NM_014352	74
																		NM_145117	16		NM_145117	85		NM_024835	37		NM_024835	71		NM_014366	53		NM_014366	54
																		NM_006420	16		NM_006420	84		NM_024836	53		NM_024836	63		NM_014367	155		NM_014367	118
																		NM_005445	16		NM_005445	80		NM_024870	61		NM_024870	59		NM_014375	80		NM_014375	74
																		NM_003417	16		NM_003417	74		NM_024882	57		NM_024882	73		NM_014380	96		NM_014380	117
																		NM_153230	16		NM_153230	58		NM_024884	56		NM_024884	54		NM_014391	59		NM_014391	92
																		NM_138344	16		NM_138344	57		NM_024885	7		NM_024885	53		NM_014392	53		NM_014392	69
																		NM_006135	16		NM_006135	56		NM_024893	53		NM_024893	51		NM_014394	222		NM_014394	200
																		NM_006711	16		NM_006711	54		NM_024908	56		NM_024908	56		NM_014395	99		NM_014395	94
																		NM_020648	16		NM_020648	52		NM_024917	119		NM_024917	75		NM_014413	61		NM_014413	90
																		NM_194285	16		NM_194285	52		NM_024921	59		NM_024921	88		NM_014418	95		NM_014418	61
																		NM_001001433	16		NM_001001433	51		NM_024946	37		NM_024946	54		NM_014420	120		NM_014420	62
																		NM_004509	16		NM_004509	50		NM_025047	195		NM_025047	107		NM_014423	135		NM_014423	57
																		NM_004906	16		NM_004906	50		NM_025058	50		NM_025058	25		NM_014428	82		NM_014428	72
																		NM_024111	16		NM_024111	48		NM_025061	67		NM_025061	77		NM_014432	75		NM_014432	64
																		NM_024665	16		NM_024665	46		NM_025063	59		NM_025063	106		NM_014438	124		NM_014438	102
																		NM_012323	16		NM_012323	44		NM_025078	9		NM_025078	50		NM_014450	64		NM_014450	55
																		NM_003735	16		NM_003735	30		NM_025080	10		NM_025080	5		NM_014452	56		NM_014452	64
																		NM_003736	16		NM_003736	30		NM_025107	60		NM_025107	61		NM_014453	85		NM_014453	127
																		NM_006874	16		NM_006874	30		NM_025128	69		NM_025128	11		NM_014463	71		NM_014463	60
																		NM_032088	16		NM_032088	30		NM_025140	71		NM_025140	54		NM_014464	129		NM_014464	67
																		NM_032403	16		NM_032403	30		NM_025145	83		NM_025145	74		NM_014472	71		NM_014472	56
																		NM_080836	16		NM_080836	24		NM_025159	65		NM_025159	94		NM_014478	60		NM_014478	8
																		NM_002250	16		NM_002250	20		NM_025196	61		NM_025196	127		NM_014482	84		NM_014482	64
																		NM_013301	16		NM_013301	15		NM_025211	4		NM_025211	4		NM_014484	51		NM_014484	79
																		NM_016101	16		NM_016101	12		NM_025220	54		NM_025220	92		NM_014488	89		NM_014488	80
																		NM_005895	16		NM_005895	7		NM_025235	3		NM_025235	51		NM_014491	103		NM_014491	94
																		NM_000770	16		NM_000770	3		NM_025237	87		NM_025237	60		NM_014499	61		NM_014499	66
																		NM_002823	15		NM_002823	82		NM_025239	77		NM_025239	88		NM_014578	114		NM_014578	69
																		NM_203390	15		NM_203390	82		NM_025267	5		NM_025267	50		NM_014581	202		NM_014581	65
																		NM_032870	15		NM_032870	76		NM_030567	25		NM_030567	72		NM_014589	59		NM_014589	65
																		NM_005626	15		NM_005626	68		NM_030582	3		NM_030582	66		NM_014594	64		NM_014594	57
																		NM_001233	15		NM_001233	60		NM_030631	141		NM_030631	109		NM_014599	83		NM_014599	73
																		NM_004845	15		NM_004845	60		NM_030641	68		NM_030641	69		NM_014621	66		NM_014621	81
																		NM_033285	15		NM_033285	59		NM_030642	88		NM_030642	91		NM_014648	111		NM_014648	83
																		NM_153033	15		NM_153033	59		NM_030657	78		NM_030657	59		NM_014649	98		NM_014649	71
																		NM_025235	15		NM_025235	58		NM_030756	12		NM_030756	62		NM_014654	54		NM_014654	60
																		NM_003826	15		NM_003826	56		NM_030760	88		NM_030760	64		NM_014663	50		NM_014663	10
																		NM_152758	15		NM_152758	54		NM_030762	11		NM_030762	18		NM_014710	108		NM_014710	119
																		NM_005604	15		NM_005604	53		NM_030764	76		NM_030764	85		NM_014714	7		NM_014714	25
																		NM_004432	15		NM_004432	50		NM_030772	57		NM_030772	64		NM_014727	53		NM_014727	49
																		NM_024815	15		NM_024815	50		NM_030773	58		NM_030773	104		NM_014740	81		NM_014740	93
																		NM_002184	15		NM_002184	46		NM_030783	69		NM_030783	46		NM_014753	7		NM_014753	55
																		NM_005647	15		NM_005647	45		NM_030785	63		NM_030785	60		NM_014762	113		NM_014762	96
																		NM_006025	15		NM_006025	45		NM_030787	188		NM_030787	106		NM_014764	56		NM_014764	31
																		NM_006924	15		NM_006924	42		NM_030794	54		NM_030794	27		NM_014765	91		NM_014765	109
																		NM_001046	15		NM_001046	40		NM_030809	65		NM_030809	56		NM_014779	56		NM_014779	63
																		NM_001039199	15		NM_001039199	26		NM_030877	57		NM_030877	35		NM_014782	81		NM_014782	89
																		NM_002967	15		NM_002967	22		NM_030901	55		NM_030901	78		NM_014783	81		NM_014783	117
																		NM_002468	15		NM_002468	9		NM_030914	84		NM_030914	5		NM_014798	51		NM_014798	57
																		NM_030756	14		NM_030756	103		NM_030924	63		NM_030924	111		NM_014813	65		NM_014813	59
																		NM_018017	14		NM_018017	96		NM_030932	186		NM_030932	77		NM_014814	66		NM_014814	74
																		NM_025073	14		NM_025073	87		NM_030935	37		NM_030935	42		NM_014820	53		NM_014820	64
																		NM_001003792	14		NM_001003792	69		NM_030953	69		NM_030953	55		NM_014830	51		NM_014830	53
																		NM_003028	14		NM_003028	59		NM_030973	128		NM_030973	56		NM_014841	76		NM_014841	60
																		NM_004470	14		NM_004470	59		NM_030979	3		NM_030979	18		NM_014848	98		NM_014848	76
																		NM_014912	14		NM_014912	58		NM_031208	73		NM_031208	77		NM_014851	33		NM_014851	3
																		NM_145037	14		NM_145037	58		NM_031210	64		NM_031210	104		NM_014853	55		NM_014853	59
																		NM_145027	14		NM_145027	55		NM_031217	81		NM_031217	64		NM_014860	53		NM_014860	59
																		NM_198150	14		NM_198150	55		NM_031246	57		NM_031246	91		NM_014867	85		NM_014867	102
																		NM_006200	14		NM_006200	53		NM_031271	71		NM_031271	87		NM_014869	53		NM_014869	54
																		NM_032334	14		NM_032334	52		NM_031277	142		NM_031277	138		NM_014870	57		NM_014870	53
																		NM_004450	14		NM_004450	51		NM_031280	83		NM_031280	59		NM_014876	61		NM_014876	50
																		NM_016649	14		NM_016649	49		NM_031281	51		NM_031281	53		NM_014889	106		NM_014889	98
																		NM_152423	14		NM_152423	47		NM_031282	141		NM_031282	110		NM_014897	59		NM_014897	95
																		NM_024513	14		NM_024513	46		NM_031287	52		NM_031287	52		NM_014902	54		NM_014902	64
																		NM_001023	14		NM_001023	36		NM_031289	229		NM_031289	89		NM_014905	133		NM_014905	119
																		NM_000628	14		NM_000628	31		NM_031291	79		NM_031291	58		NM_014911	56		NM_014911	16
																		NM_024052	14		NM_024052	20		NM_031295	81		NM_031295	75		NM_014912	46		NM_014912	21
																		XM_375838	14		XM_375838	18		NM_031416	63		NM_031416	74		NM_014916	121		NM_014916	156
																		NM_005754	14		NM_005754	17		NM_031420	76		NM_031420	63		NM_014927	71		NM_014927	54
																		NM_080391	14		NM_080391	16		NM_031458	18		NM_031458	53		NM_014931	51		NM_014931	60
																		NM_006265	14		NM_006265	11		NM_031866	23		NM_031866	55		NM_014938	105		NM_014938	98
																		NM_004373	14		NM_004373	6		NM_031886	122		NM_031886	62		NM_014950	88		NM_014950	34
																		NM_139168	14		NM_139168	4		NM_031894	54		NM_031894	68		NM_014951	50		NM_014951	73
																		NM_001018089	14		NM_001018089	3		NM_031896	5		NM_031896	64		NM_014970	205		NM_014970	84
																		NM_017742	14		NM_017742	3		NM_031898	170		NM_031898	100		NM_014978	51		NM_014978	50
																		NM_003769	13		NM_003769	120		NM_031900	96		NM_031900	13		NM_014985	53		NM_014985	56
																		NM_001429	13		NM_001429	77		NM_031904	3		NM_031904	46		NM_014994	59		NM_014994	50
																		NM_144638	13		NM_144638	77		NM_031907	74		NM_031907	76		NM_014999	54		NM_014999	51
																		NM_138477	13		NM_138477	68		NM_031919	67		NM_031919	66		NM_015004	51		NM_015004	53
																		NM_001009569	13		NM_001009569	63		NM_031922	31		NM_031922	50		NM_015015	71		NM_015015	86
																		NM_030979	13		NM_030979	60		NM_031939	67		NM_031939	51		NM_015017	5		NM_015017	21
																		NM_017672	13		NM_017672	57		NM_031949	54		NM_031949	65		NM_015020	161		NM_015020	59
																		NM_001020818	13		NM_001020818	55		NM_031952	190		NM_031952	165		NM_015023	54		NM_015023	53
																		XM_087353	13		XM_087353	55		NM_031964	59		NM_031964	86		NM_015064	46		NM_015064	53
																		NM_032558	13		NM_032558	54		NM_032016	53		NM_032016	58		NM_015078	75		NM_015078	92
																		NM_012423	13		NM_012423	52		NM_032017	29		NM_032017	53		NM_015084	74		NM_015084	52
																		NM_005665	13		NM_005665	51		NM_032030	140		NM_032030	85		NM_015094	79		NM_015094	41
																		NM_025225	13		NM_025225	51		NM_032044	74		NM_032044	120		NM_015099	59		NM_015099	38
																		NM_173803	13		NM_173803	51		NM_032088	32		NM_032088	24		NM_015106	52		NM_015106	57
																		NM_024701	13		NM_024701	50		NM_032109	60		NM_032109	58		NM_015112	61		NM_015112	56
																		NM_001017387	13		NM_001017387	49		NM_032117	77		NM_032117	58		NM_015115	55		NM_015115	50
																		NM_024852	13		NM_024852	48		NM_032118	82		NM_032118	59		NM_015125	7		NM_015125	59
																		NM_014039	13		NM_014039	47		NM_032124	47		NM_032124	72		NM_015136	34		NM_015136	82
																		NM_015136	13		NM_015136	47		NM_032127	32		NM_032127	40		NM_015143	57		NM_015143	60
																		NM_006272	13		NM_006272	46		NM_032136	101		NM_032136	66		NM_015157	50		NM_015157	54
																		NM_001912	13		NM_001912	44		NM_032139	37		NM_032139	10		NM_015161	56		NM_015161	68
																		NM_007018	13		NM_007018	41		NM_032169	10		NM_032169	18		NM_015194	61		NM_015194	66
																		NM_016285	13		NM_016285	34		NM_032193	3		NM_032193	3		NM_015205	106		NM_015205	89
																		NM_054110	13		NM_054110	30		NM_032199	62		NM_032199	65		NM_015231	73		NM_015231	58
																		NM_016497	13		NM_016497	22		NM_032229	55		NM_032229	74		NM_015260	52		NM_015260	45
																		NM_194449	13		NM_194449	20		NM_032283	13		NM_032283	7		NM_015285	94		NM_015285	104
																		NM_153207	13		NM_153207	17		NM_032310	71		NM_032310	52		NM_015331	26		NM_015331	52
																		NM_002957	13		NM_002957	16		NM_032313	66		NM_032313	67		NM_015335	121		NM_015335	114
																		NM_182926	13		NM_182926	15		NM_032336	54		NM_032336	57		NM_015342	24		NM_015342	52
																		NM_001008563	13		NM_001008563	14		NM_032339	50		NM_032339	59		NM_015347	62		NM_015347	62
																		NM_001520	13		NM_001520	11		NM_032343	134		NM_032343	75		NM_015353	71		NM_015353	78
																		NM_003651	13		NM_003651	11		NM_032382	65		NM_032382	57		NM_015355	52		NM_015355	3
																		NM_007020	13		NM_007020	11		NM_032387	119		NM_032387	76		NM_015356	66		NM_015356	50
																		NM_016626	13		NM_016626	9		NM_032391	82		NM_032391	81		NM_015360	54		NM_015360	57
																		NM_003431	13		NM_003431	8		NM_032403	32		NM_032403	24		NM_015361	69		NM_015361	58
																		NM_032205	13		NM_032205	7		NM_032409	64		NM_032409	133		NM_015380	68		NM_015380	109
																		NM_014865	13		NM_014865	6		NM_032427	66		NM_032427	77		NM_015391	65		NM_015391	75
																		NM_024881	13		NM_024881	6		NM_032485	72		NM_032485	70		NM_015401	54		NM_015401	53
																		NM_005839	13		NM_005839	5		NM_032489	129		NM_032489	62		NM_015404	52		NM_015404	71
																		NM_006230	13		NM_006230	4		NM_032492	52		NM_032492	52		NM_015420	62		NM_015420	50
																		NM_018197	13		NM_018197	4		NM_032495	64		NM_032495	108		NM_015431	78		NM_015431	80
																		NM_033631	13		NM_033631	4		NM_032510	68		NM_032510	83		NM_015439	51		NM_015439	76
																		NM_152354	13		NM_152354	4		NM_032521	104		NM_032521	71		NM_015443	78		NM_015443	80
																		NM_001357	13		NM_001357	3		NM_032524	55		NM_032524	76		NM_015448	80		NM_015448	55
																		NM_032815	13		NM_032815	3		NM_032553	74		NM_032553	78		NM_015463	69		NM_015463	83
																		NM_012340	12		NM_012340	126		NM_032554	96		NM_032554	71		NM_015466	102		NM_015466	55
																		NM_005870	12		NM_005870	122		NM_032559	65		NM_032559	81		NM_015471	53		NM_015471	60
																		NM_014077	12		NM_014077	100		NM_032571	76		NM_032571	74		NM_015472	91		NM_015472	92
																		XM_057296	12		XM_057296	92		NM_032574	52		NM_032574	59		NM_015475	58		NM_015475	53
																		NM_174907	12		NM_174907	87		NM_032578	138		NM_032578	66		NM_015481	54		NM_015481	63
																		NM_005933	12		NM_005933	84		NM_032587	51		NM_032587	50		NM_015509	150		NM_015509	155
																		NM_147193	12		NM_147193	81		NM_032589	100		NM_032589	74		NM_015510	50		NM_015510	55
																		NM_199126	12		NM_199126	73		NM_032593	55		NM_032593	60		NM_015512	83		NM_015512	69
																		NM_000143	12		NM_000143	71		NM_032600	167		NM_032600	89		NM_015535	65		NM_015535	64
																		NM_025267	12		NM_025267	68		NM_032602	76		NM_032602	81		NM_015554	60		NM_015554	57
																		NM_025082	12		NM_025082	67		NM_032607	80		NM_032607	82		NM_015560	205		NM_015560	58
																		NM_016578	12		NM_016578	66		NM_032608	61		NM_032608	74		NM_015569	52		NM_015569	50
																		NM_182543	12		NM_182543	65		NM_032635	74		NM_032635	101		NM_015576	65		NM_015576	56
																		NM_001015877	12		NM_001015877	63		NM_032646	19		NM_032646	67		NM_015595	62		NM_015595	54
																		NM_005097	12		NM_005097	60		NM_032664	51		NM_032664	53		NM_015596	79		NM_015596	69
																		NM_000857	12		NM_000857	59		NM_032667	115		NM_032667	106		NM_015613	80		NM_015613	135
																		NM_080612	12		NM_080612	59		NM_032727	116		NM_032727	104		NM_015645	14		NM_015645	50
																		NM_145305	12		NM_145305	59		NM_032738	83		NM_032738	95		NM_015649	67		NM_015649	59
																		NM_001460	12		NM_001460	57		NM_032747	78		NM_032747	119		NM_015652	157		NM_015652	119
																		NM_004975	12		NM_004975	57		NM_032758	6		NM_032758	17		NM_015679	54		NM_015679	55
																		NM_012234	12		NM_012234	57		NM_032772	73		NM_032772	23		NM_015692	6		NM_015692	31
																		NM_152350	12		NM_152350	57		NM_032773	51		NM_032773	65		NM_015701	93		NM_015701	124
																		NM_004564	12		NM_004564	56		NM_032801	88		NM_032801	70		NM_015702	82		NM_015702	89
																		NM_006517	12		NM_006517	56		NM_032809	3		NM_032809	28		NM_015711	53		NM_015711	56
																		NM_006219	12		NM_006219	55		NM_032818	65		NM_032818	89		NM_015714	31		NM_015714	14
																		XM_944033	12		XM_944033	55		NM_032830	71		NM_032830	51		NM_015715	43		NM_015715	32
																		NM_004784	12		NM_004784	54		NM_032833	25		NM_032833	50		NM_015719	68		NM_015719	64
																		NM_005574	12		NM_005574	54		NM_032861	50		NM_032861	122		NM_015722	85		NM_015722	90
																		NM_003898	12		NM_003898	53		NM_032876	146		NM_032876	74		NM_015834	69		NM_015834	65
																		NM_005650	12		NM_005650	53		NM_032878	94		NM_032878	9		NM_015852	108		NM_015852	101
																		XM_933401	12		XM_933401	53		NM_032918	62		NM_032918	58		NM_015855	62		NM_015855	19
																		NM_001007	12		NM_001007	52		NM_032933	3		NM_032933	90		NM_015872	108		NM_015872	84
																		NM_025211	12		NM_025211	52		NM_032936	14		NM_032936	57		NM_015884	155		NM_015884	83
																		NM_004569	12		NM_004569	51		NM_032940	75		NM_032940	59		NM_015898	100		NM_015898	84
																		NM_015260	12		NM_015260	51		NM_032946	142		NM_032946	134		NM_015907	51		NM_015907	50
																		NM_033027	12		NM_033027	51		NM_032982	152		NM_032982	183		NM_015908	52		NM_015908	21
																		NM_001008390	12		NM_001008390	50		NM_033027	3		NM_033027	56		NM_015941	136		NM_015941	92
																		NM_052813	12		NM_052813	50		NM_033029	60		NM_033029	58		NM_015944	79		NM_015944	40
																		NM_205848	12		NM_205848	50		NM_033030	71		NM_033030	92		NM_015948	52		NM_015948	56
																		XM_040592	12		XM_040592	50		NM_033050	98		NM_033050	67		NM_015959	61		NM_015959	103
																		XM_371474	12		XM_371474	48		NM_033063	86		NM_033063	50		NM_015960	57		NM_015960	59
																		NM_005587	12		NM_005587	46		NM_033105	59		NM_033105	58		NM_015962	52		NM_015962	50
																		NM_032042	12		NM_032042	46		NM_033106	95		NM_033106	85		NM_015963	41		NM_015963	51
																		NM_015100	12		NM_015100	43		NM_033112	57		NM_033112	58		NM_015965	113		NM_015965	66
																		NM_144629	12		NM_144629	42		NM_033113	34		NM_033113	18		NM_015969	56		NM_015969	52
																		NM_004148	12		NM_004148	25		NM_033120	50		NM_033120	3		NM_015971	60		NM_015971	52
																		NM_001005505	12		NM_001005505	21		NM_033123	88		NM_033123	73		NM_015980	84		NM_015980	80
																		NM_006320	12		NM_006320	21		NM_033126	80		NM_033126	67		NM_015994	58		NM_015994	93
																		NM_032328	12		NM_032328	20		NM_033128	5		NM_033128	65		NM_016001	66		NM_016001	78
																		NM_015001	12		NM_015001	18		NM_033130	55		NM_033130	62		NM_016030	70		NM_016030	53
																		NM_004093	12		NM_004093	15		NM_033195	98		NM_033195	68		NM_016039	176		NM_016039	68
																		NM_016617	12		NM_016617	15		NM_033197	124		NM_033197	80		NM_016041	52		NM_016041	49
																		NM_181806	12		NM_181806	15		NM_033201	88		NM_033201	69		NM_016046	52		NM_016046	58
																		NM_013302	12		NM_013302	14		NM_033213	51		NM_033213	52		NM_016049	50		NM_016049	52
																		NM_031212	12		NM_031212	14		NM_033284	52		NM_033284	58		NM_016053	59		NM_016053	56
																		NM_020988	12		NM_020988	13		NM_033285	7		NM_033285	63		NM_016057	110		NM_016057	54
																		NM_006386	12		NM_006386	12		NM_033288	74		NM_033288	81		NM_016058	18		NM_016058	51
																		NM_005126	12		NM_005126	11		NM_033358	81		NM_033358	70		NM_016061	112		NM_016061	58
																		NM_000615	12		NM_000615	9		NM_033389	56		NM_033389	72		NM_016063	53		NM_016063	55
																		NM_139018	12		NM_139018	9		NM_033400	50		NM_033400	34		NM_016068	61		NM_016068	85
																		NM_198467	12		NM_198467	7		NM_033420	89		NM_033420	69		NM_016070	89		NM_016070	169
																		NM_003671	12		NM_003671	6		NM_033440	53		NM_033440	66		NM_016072	55		NM_016072	52
																		NM_006963	12		NM_006963	6		NM_033446	25		NM_033446	23		NM_016075	51		NM_016075	63
																		NM_001008539	12		NM_001008539	5		NM_033468	65		NM_033468	54		NM_016080	109		NM_016080	74
																		NM_004445	12		NM_004445	4		NM_033510	35		NM_033510	8		NM_016087	63		NM_016087	81
																		NM_001005743	12		NM_001005743	3		NM_033543	92		NM_033543	96		NM_016091	54		NM_016091	52
																		NM_003358	12		NM_003358	3		NM_052832	89		NM_052832	105		NM_016105	58		NM_016105	51
																		NM_004037	12		NM_004037	3		NM_052884	64		NM_052884	95		NM_016116	81		NM_016116	75
																		NM_004197	12		NM_004197	3		NM_052891	69		NM_052891	77		NM_016125	54		NM_016125	58
																		NM_005641	12		NM_005641	3		NM_052902	59		NM_052902	11		NM_016127	61		NM_016127	97
																		NM_006246	12		NM_006246	3		NM_052933	51		NM_052933	78		NM_016129	63		NM_016129	142
																		NM_015484	12		NM_015484	3		NM_052938	68		NM_052938	90		NM_016133	58		NM_016133	68
																		NM_052910	12		NM_052910	3		NM_052939	53		NM_052939	61		NM_016139	60		NM_016139	57
																		NM_005016	11		NM_005016	108		NM_052947	62		NM_052947	115		NM_016146	77		NM_016146	124
																		NM_032933	11		NM_032933	101		NM_052952	117		NM_052952	84		NM_016148	4		NM_016148	57
																		NM_014649	11		NM_014649	89		NM_052955	54		NM_052955	59		NM_016150	111		NM_016150	63
																		NM_001004707	11		NM_001004707	87		NM_052964	93		NM_052964	78		NM_016169	62		NM_016169	57
																		NM_003774	11		NM_003774	87		NM_052978	78		NM_052978	55		NM_016172	50		NM_016172	53
																		NM_003082	11		NM_003082	83		NM_052997	231		NM_052997	55		NM_016183	50		NM_016183	50
																		NM_003334	11		NM_003334	79		NM_053043	66		NM_053043	108		NM_016199	97		NM_016199	57
																		NM_175866	11		NM_175866	77		NM_053050	53		NM_053050	85		NM_016202	58		NM_016202	3
																		NM_001076	11		NM_001076	74		NM_053054	186		NM_053054	97		NM_016207	55		NM_016207	62
																		NM_003012	11		NM_003012	71		NM_053283	103		NM_053283	61		NM_016209	54		NM_016209	61
																		NM_012117	11		NM_012117	71		NM_054030	111		NM_054030	72		NM_016218	73		NM_016218	63
																		NM_015971	11		NM_015971	69		NM_054107	65		NM_054107	57		NM_016221	52		NM_016221	58
																		NM_145172	11		NM_145172	69		NM_054108	84		NM_054108	67		NM_016222	57		NM_016222	74
																		NM_003005	11		NM_003005	66		NM_054113	83		NM_054113	91		NM_016226	85		NM_016226	95
																		NM_018373	11		NM_018373	64		NM_054114	55		NM_054114	83		NM_016231	3		NM_016231	51
																		NM_178353	11		NM_178353	64		NM_057096	178		NM_057096	78		NM_016237	61		NM_016237	90
																		NM_017906	11		NM_017906	62		NM_057176	88		NM_057176	108		NM_016247	79		NM_016247	164
																		NM_024949	11		NM_024949	62		NM_057179	87		NM_057179	64		NM_016260	168		NM_016260	113
																		NM_030751	11		NM_030751	62		NM_058170	64		NM_058170	50		NM_016261	87		NM_016261	51
																		NM_014478	11		NM_014478	61		NM_058186	66		NM_058186	57		NM_016264	53		NM_016264	99
																		NM_016139	11		NM_016139	60		NM_058216	50		NM_058216	68		NM_016267	78		NM_016267	96
																		NM_023005	11		NM_023005	60		NM_079422	62		NM_079422	82		NM_016272	73		NM_016272	55
																		NM_144604	11		NM_144604	60		NM_080283	7		NM_080283	27		NM_016290	3		NM_016290	3
																		NM_002928	11		NM_002928	59		NM_080284	68		NM_080284	60		NM_016292	51		NM_016292	64
																		NM_173080	11		NM_173080	59		NM_080425	58		NM_080425	61		NM_016298	87		NM_016298	71
																		NM_006579	11		NM_006579	58		NM_080590	64		NM_080590	79		NM_016302	64		NM_016302	101
																		NM_001267	11		NM_001267	57		NM_080604	56		NM_080604	57		NM_016304	73		NM_016304	93
																		NM_014897	11		NM_014897	57		NM_080606	68		NM_080606	84		NM_016308	57		NM_016308	63
																		NM_080283	11		NM_080283	57		NM_080618	58		NM_080618	57		NM_016319	61		NM_016319	66
																		NM_181783	11		NM_181783	57		NM_080650	62		NM_080650	95		NM_016327	86		NM_016327	85
																		NM_002525	11		NM_002525	56		NM_080675	82		NM_080675	70		NM_016333	93		NM_016333	98
																		NM_144712	11		NM_144712	56		NM_080678	51		NM_080678	53		NM_016354	48		NM_016354	4
																		XM_059482	11		XM_059482	55		NM_080723	57		NM_080723	62		NM_016357	3		NM_016357	50
																		NM_001015	11		NM_001015	54		NM_080748	55		NM_080748	53		NM_016359	125		NM_016359	70
																		NM_001769	11		NM_001769	54		NM_080753	72		NM_080753	59		NM_016363	67		NM_016363	69
																		NM_014350	11		NM_014350	54		NM_080818	92		NM_080818	70		NM_016366	56		NM_016366	65
																		NM_015471	11		NM_015471	54		NM_080820	76		NM_080820	53		NM_016383	75		NM_016383	58
																		NM_144617	11		NM_144617	54		NM_080828	143		NM_080828	96		NM_016388	95		NM_016388	109
																		NM_001007794	11		NM_001007794	53		NM_080831	53		NM_080831	71		NM_016399	51		NM_016399	8
																		NM_004770	11		NM_004770	53		NM_080832	17		NM_080832	53		NM_016406	104		NM_016406	134
																		NM_016063	11		NM_016063	53		NM_080836	10		NM_080836	7		NM_016407	68		NM_016407	136
																		NM_002616	11		NM_002616	52		NM_080864	135		NM_080864	62		NM_016426	167		NM_016426	100
																		NM_003324	11		NM_003324	52		NM_080868	97		NM_080868	74		NM_016427	73		NM_016427	50
																		NM_016936	11		NM_016936	52		NM_080869	65		NM_080869	26		NM_016436	90		NM_016436	78
																		NM_144581	11		NM_144581	52		NM_080877	57		NM_080877	76		NM_016448	51		NM_016448	60
																		NM_001034996	11		NM_001034996	51		NM_130388	31		NM_130388	51		NM_016452	67		NM_016452	61
																		NM_005697	11		NM_005697	51		NM_130390	56		NM_130390	63		NM_016454	112		NM_016454	101
																		NM_005735	11		NM_005735	51		NM_130441	102		NM_130441	90		NM_016459	67		NM_016459	71
																		NM_006828	11		NM_006828	51		NM_130767	29		NM_130767	50		NM_016475	106		NM_016475	82
																		NM_020699	11		NM_020699	51		NM_130768	61		NM_130768	78		NM_016480	141		NM_016480	213
																		NM_033128	11		NM_033128	51		NM_130772	62		NM_130772	56		NM_016484	52		NM_016484	72
																		NM_002413	11		NM_002413	50		NM_130778	158		NM_130778	81		NM_016487	26		NM_016487	53
																		NM_005103	11		NM_005103	50		NM_130798	55		NM_130798	49		NM_016495	54		NM_016495	54
																		NM_006455	11		NM_006455	50		NM_130806	175		NM_130806	147		NM_016497	50		NM_016497	52
																		NM_014663	11		NM_014663	50		NM_130807	87		NM_130807	60		NM_016504	91		NM_016504	77
																		NM_198531	11		NM_198531	45		NM_130830	76		NM_130830	54		NM_016505	58		NM_016505	61
																		NM_007069	11		NM_007069	43		NM_130847	60		NM_130847	74		NM_016535	50		NM_016535	36
																		NM_001029835	11		NM_001029835	41		NM_130896	146		NM_130896	90		NM_016539	58		NM_016539	16
																		NM_001147	11		NM_001147	41		NM_133371	115		NM_133371	87		NM_016541	73		NM_016541	24
																		NM_016522	11		NM_016522	37		NM_133379	20		NM_133379	69		NM_016543	61		NM_016543	57
																		NM_174940	11		NM_174940	35		NM_133433	57		NM_133433	17		NM_016546	58		NM_016546	54
																		NM_003292	11		NM_003292	34		NM_133450	22		NM_133450	40		NM_016552	50		NM_016552	56
																		NM_003025	11		NM_003025	32		NM_133509	67		NM_133509	81		NM_016562	62		NM_016562	69
																		NM_005909	11		NM_005909	31		NM_133646	21		NM_133646	54		NM_016568	145		NM_016568	81
																		NM_002956	11		NM_002956	30		NM_134269	96		NM_134269	81		NM_016571	79		NM_016571	91
																		NM_003128	11		NM_003128	30		NM_138279	101		NM_138279	100		NM_016580	52		NM_016580	53
																		NM_015963	11		NM_015963	30		NM_138283	62		NM_138283	73		NM_016585	77		NM_016585	61
																		NM_006392	11		NM_006392	28		NM_138295	96		NM_138295	87		NM_016588	52		NM_016588	75
																		NM_006553	11		NM_006553	28		NM_138300	24		NM_138300	64		NM_016589	66		NM_016589	95
																		NM_001012339	11		NM_001012339	27		NM_138329	61		NM_138329	67		NM_016591	61		NM_016591	51
																		NM_003112	11		NM_003112	26		NM_138330	131		NM_138330	85		NM_016599	71		NM_016599	90
																		NM_015680	11		NM_015680	25		NM_138344	11		NM_138344	55		NM_016630	59		NM_016630	67
																		NM_032687	11		NM_032687	25		NM_138347	58		NM_138347	55		NM_016641	123		NM_016641	77
																		NM_001031717	11		NM_001031717	23		NM_138379	66		NM_138379	67		NM_016930	55		NM_016930	18
																		NM_003676	11		NM_003676	22		NM_138387	104		NM_138387	21		NM_016936	52		NM_016936	26
																		NM_014851	11		NM_014851	22		NM_138403	65		NM_138403	58		NM_016940	16		NM_016940	51
																		NM_005094	11		NM_005094	20		NM_138419	86		NM_138419	89		NM_016944	129		NM_016944	73
																		NM_015715	11		NM_015715	20		NM_138450	133		NM_138450	111		NM_016945	95		NM_016945	99
																		NM_001008220	11		NM_001008220	19		NM_138453	59		NM_138453	50		NM_016953	91		NM_016953	79
																		NM_002432	11		NM_002432	19		NM_138462	9		NM_138462	4		NM_016954	88		NM_016954	107
																		NM_002714	11		NM_002714	18		NM_138473	64		NM_138473	75		NM_016955	57		NM_016955	53
																		NM_004077	11		NM_004077	18		NM_138477	27		NM_138477	32		NM_017410	53		NM_017410	61
																		NM_003821	11		NM_003821	17		NM_138499	55		NM_138499	50		NM_017413	53		NM_017413	55
																		NM_005369	11		NM_005369	17		NM_138554	55		NM_138554	84		NM_017481	79		NM_017481	67
																		NM_006769	11		NM_006769	17		NM_138563	64		NM_138563	67		NM_017495	32		NM_017495	59
																		NM_018121	11		NM_018121	17		NM_138572	52		NM_138572	72		NM_017508	168		NM_017508	57
																		NM_015655	11		NM_015655	16		NM_138614	50		NM_138614	91		NM_017516	55		NM_017516	59
																		NM_138290	11		NM_138290	16		NM_138626	58		NM_138626	110		NM_017525	81		NM_017525	73
																		NM_144680	11		NM_144680	16		NM_138636	65		NM_138636	118		NM_017533	57		NM_017533	58
																		NM_152596	11		NM_152596	16		NM_138694	91		NM_138694	96		NM_017534	78		NM_017534	74
																		NM_015122	11		NM_015122	15		NM_138702	62		NM_138702	70		NM_017539	114		NM_017539	76
																		NM_018346	11		NM_018346	15		NM_138724	58		NM_138724	59		NM_017545	110		NM_017545	70
																		NM_144569	11		NM_144569	15		NM_138731	89		NM_138731	77		NM_017551	51		NM_017551	22
																		NM_001031711	11		NM_001031711	14		NM_138780	146		NM_138780	60		NM_017563	52		NM_017563	25
[truncated: 1,120 more rows]
