# Supplementary material for: Analysis of Alzheimer's disease severity across brain regions by topological analysis of gene co-expression networks
Source: BMC Syst Biol. 2010 Oct 6;4:136. doi: 10.1186/1752-0509-4-136 (PMC2976747; doi:10.1186/1752-0509-4-136)
Supplement: Additional file 3 — Lists of TO genes. This excel sheet lists all the genes with zero topological overlap between regions. [file 1752-0509-4-136-S3.XLS]

## Sheet: Sheet1
300 zero TO genes		324 zero TO genes		180 zero TO genes		192 zero TO genes		271 zero TO genes		267 zero TO genes
between ECnet and HIPnet	Genename	between ECnet and PCCnet	Genename	between MTGnet and PCCnet		between MTGnet and ECnet		between MTGnet and HIPnet		between PCCnet and HIPnet
NM_000442	PLATELET/ENDOTHELIAL CELL ADHESION MOLECULE (CD31 ANTIGEN)	NM_000120	EPOXIDE HYDROLASE 1, MICROSOMAL (XENOBIOTIC)	NM_000028	AMYLO-1, 6-GLUCOSIDASE, 4-ALPHA-GLUCANOTRANSFERASE (GLYCOGEN DEBRANCHING ENZYME, GLYCOGEN STORAGE DISEASE TYPE III)	NM_000143	FUMARATE HYDRATASE	NM_000235	LIPASE A, LYSOSOMAL ACID, CHOLESTEROL ESTERASE (WOLMAN DISEASE)	NM_000088	COLLAGEN, TYPE I, ALPHA 1
NM_000572	INTERLEUKIN 10	NM_000202	IDURONATE 2-SULFATASE (HUNTER SYNDROME)	NM_000202	IDURONATE 2-SULFATASE (HUNTER SYNDROME)	NM_000202	IDURONATE 2-SULFATASE (HUNTER SYNDROME)	NM_000683	ADRENERGIC, ALPHA-2C-, RECEPTOR	NM_000093	COLLAGEN, TYPE V, ALPHA 1
NM_000615	NEURAL CELL ADHESION MOLECULE 1	NM_000565	INTERLEUKIN 6 RECEPTOR	NM_000271	NIEMANN-PICK DISEASE, TYPE C1	NM_000312	PROTEIN C (INACTIVATOR OF COAGULATION FACTORS VA AND VIIIA)	NM_000770	CYTOCHROME P450, FAMILY 2, SUBFAMILY C, POLYPEPTIDE 8	NM_000162	GLUCOKINASE (HEXOKINASE 4, MATURITY ONSET DIABETES OF THE YOUNG 2)
NM_000770	CYTOCHROME P450, FAMILY 2, SUBFAMILY C, POLYPEPTIDE 8	NM_000675	ADENOSINE A2A RECEPTOR	NM_000293	PHOSPHORYLASE KINASE, BETA	NM_000391	TRIPEPTIDYL PEPTIDASE I	NM_000877	INTERLEUKIN 1 RECEPTOR, TYPE I	NM_000867	5-HYDROXYTRYPTAMINE (SEROTONIN) RECEPTOR 2B
NM_000890	POTASSIUM INWARDLY-RECTIFYING CHANNEL, SUBFAMILY J, MEMBER 5	NM_000825	GONADOTROPIN-RELEASING HORMONE 1 (LUTEINIZING-RELEASING HORMONE)	NM_000302	PROCOLLAGEN-LYSINE 1, 2-OXOGLUTARATE 5-DIOXYGENASE 1	NM_000442	PLATELET/ENDOTHELIAL CELL ADHESION MOLECULE (CD31 ANTIGEN)	NM_001008390	CGG TRIPLET REPEAT BINDING PROTEIN 1	NM_001001695	FLJ42418 PROTEIN
NM_001001433	SYNTAXIN 16	NM_000887	INTEGRIN, ALPHA X (COMPLEMENT COMPONENT 3 RECEPTOR 4 SUBUNIT)	NM_000625	NITRIC OXIDE SYNTHASE 2A (INDUCIBLE, HEPATOCYTES)	NM_000495	COLLAGEN, TYPE IV, ALPHA 5 (ALPORT SYNDROME)	NM_001008539	SOLUTE CARRIER FAMILY 7 (CATIONIC AMINO ACID TRANSPORTER, Y+ SYSTEM), MEMBER 2	NM_001001938	ENDOTHELIAL DIFFERENTIATION, SPHINGOLIPID G-PROTEIN-COUPLED RECEPTOR, 3
NM_001001971	FAMILY WITH SEQUENCE SIMILARITY 13, MEMBER C1	NM_000910	NEUROPEPTIDE Y RECEPTOR Y2	NM_001005386	ARP2 ACTIN-RELATED PROTEIN 2 HOMOLOG (YEAST)	NM_000663	4-AMINOBUTYRATE AMINOTRANSFERASE	NM_001008697	TUFTELIN INTERACTING PROTEIN 11	NM_001002021	PHOSPHOFRUCTOKINASE, LIVER
NM_001003792	RNA BINDING MOTIF, SINGLE STRANDED INTERACTING PROTEIN	NM_000950	PROLINE RICH GLA (G-CARBOXYGLUTAMIC ACID) 1	NM_001005861	RYK RECEPTOR-LIKE TYROSINE KINASE	NM_000770	CYTOCHROME P450, FAMILY 2, SUBFAMILY C, POLYPEPTIDE 8	NM_001009955	SINGLE STRANDED DNA BINDING PROTEIN 3	NM_001003698	RAS RESPONSIVE ELEMENT BINDING PROTEIN 1
NM_001005743	NUMB HOMOLOG (DROSOPHILA)	NM_001001329	PROTEIN KINASE C SUBSTRATE 80K-H	NM_001006933	TRANSCRIPTION ELONGATION FACTOR A (SII)-LIKE 3	NM_000876	INSULIN-LIKE GROWTH FACTOR 2 RECEPTOR	NM_001010883	FAMILY WITH SEQUENCE SIMILARITY 102, MEMBER B	NM_001005335	HETEROGENEOUS NUCLEAR RIBONUCLEOPROTEIN L
NM_001008220	COMPLEXIN 2	NM_001001552	LEM DOMAIN CONTAINING 1	NM_001007071	RIBOSOMAL PROTEIN S6 KINASE, 70KDA, POLYPEPTIDE 2	NM_001002901	FC RECEPTOR-LIKE AND MUCIN-LIKE 2	NM_001012339	DNAJ HOMOLOGY SUBFAMILY A MEMBER 5	NM_001008387	REGENERATING ISLET-DERIVED 3 GAMMA
NM_001008539	SOLUTE CARRIER FAMILY 7 (CATIONIC AMINO ACID TRANSPORTER, Y+ SYSTEM), MEMBER 2	NM_001001852	PIM-3 ONCOGENE	NM_001007553	COLD SHOCK DOMAIN CONTAINING E1, RNA-BINDING	NM_001008390	CGG TRIPLET REPEAT BINDING PROTEIN 1	NM_001014972	ZINC FINGER PROTEIN 638	NM_001008390	CGG TRIPLET REPEAT BINDING PROTEIN 1
NM_001008563	UBIQUITIN SPECIFIC PEPTIDASE 20	NM_001002017	HOST CELL FACTOR C1 REGULATOR 1 (XPO1 DEPENDENT)	NM_001008539	SOLUTE CARRIER FAMILY 7 (CATIONIC AMINO ACID TRANSPORTER, Y+ SYSTEM), MEMBER 2	NM_001008539	SOLUTE CARRIER FAMILY 7 (CATIONIC AMINO ACID TRANSPORTER, Y+ SYSTEM), MEMBER 2	NM_001018006	TROPOMYOSIN 1 (ALPHA)	NM_001008539	SOLUTE CARRIER FAMILY 7 (CATIONIC AMINO ACID TRANSPORTER, Y+ SYSTEM), MEMBER 2
NM_001008697	TUFTELIN INTERACTING PROTEIN 11	NM_001002918	OLFACTORY RECEPTOR, FAMILY 8, SUBFAMILY D, MEMBER 2	NM_001017919	RCC1 DOMAIN CONTAINING 1	NM_001008697	TUFTELIN INTERACTING PROTEIN 11	NM_001025436	SPERM ASSOCIATED ANTIGEN 16	NM_001010939	LIPASE-LIKE, AB-HYDROLASE DOMAIN CONTAINING 1
NM_001012	RIBOSOMAL PROTEIN S8	NM_001003683	PHOSPHODIESTERASE 1A, CALMODULIN-DEPENDENT	NM_001023570	IQ MOTIF CONTAINING B1	NM_001009880	CHROMOSOME 22 OPEN READING FRAME 9	NM_001029835	CEREBRAL CAVERNOUS MALFORMATION 2	NM_001010972	ZYXIN
NM_001012339	DNAJ HOMOLOGY SUBFAMILY A MEMBER 5	NM_001003795	GTF2I REPEAT DOMAIN CONTAINING 2	NM_001024959	ACTIN RELATED PROTEIN 2/3 COMPLEX, SUBUNIT 4, 20KDA	NM_001012339	DNAJ HOMOLOGY SUBFAMILY A MEMBER 5	NM_001031711	ENDOPLASMIC RETICULUM-GOLGI INTERMEDIATE COMPARTMENT (ERGIC) 1	NM_001011709	PANCREATIC LIPASE-RELATED PROTEIN 3
NM_001012711	CHROMOSOME 10 OPEN READING FRAME 85	NM_001004707	OLFACTORY RECEPTOR, FAMILY 4, SUBFAMILY D, MEMBER 2	NM_001166	BACULOVIRAL IAP REPEAT-CONTAINING 2	NM_001014431	V-AKT MURINE THYMOMA VIRAL ONCOGENE HOMOLOG 1	NM_001033050	MTERF DOMAIN CONTAINING 3	NM_001012711	CHROMOSOME 10 OPEN READING FRAME 85
NM_001014972	ZINC FINGER PROTEIN 638	NM_001005505	CALCIUM CHANNEL, VOLTAGE-DEPENDENT, ALPHA 2/DELTA SUBUNIT 2	NM_001226	CASPASE 6, APOPTOSIS-RELATED CYSTEINE PEPTIDASE	NM_001015877	PHD FINGER PROTEIN 6	NM_001033503	SAR1 GENE HOMOLOG B (S. CEREVISIAE)	NM_001012755	MITOCHONDRIAL CARRIER TRIPLE REPEAT 6
NM_001017956	AMPLIFIED IN OSTEOSARCOMA	NM_001007258	SET DOMAIN CONTAINING 4	NM_001873	CARBOXYPEPTIDASE E	NM_001023	RIBOSOMAL PROTEIN S20	NM_001038707	CDC42 SMALL EFFECTOR 1	NM_001017372	SOLUTE CARRIER FAMILY 27 (FATTY ACID TRANSPORTER), MEMBER 6
NM_001018070	CORONIN, ACTIN BINDING PROTEIN, 1B	NM_001007468	SWI/SNF RELATED, MATRIX ASSOCIATED, ACTIN DEPENDENT REGULATOR OF CHROMATIN, SUBFAMILY B, MEMBER 1	NM_001897	CHONDROITIN SULFATE PROTEOGLYCAN 4 (MELANOMA-ASSOCIATED)	NM_001024631	ATAXIN 3	NM_001039140	CHROMOSOME 20 OPEN READING FRAME 27	NM_001018055	BRCA1/BRCA2-CONTAINING COMPLEX, SUBUNIT 3
NM_001018089	NMDA RECEPTOR REGULATED 2	NM_001008387	REGENERATING ISLET-DERIVED 3 GAMMA	NM_001970	EUKARYOTIC TRANSLATION INITIATION FACTOR 5A	NM_001028	RIBOSOMAL PROTEIN S25	NM_001046	SOLUTE CARRIER FAMILY 12 (SODIUM/POTASSIUM/CHLORIDE TRANSPORTERS), MEMBER 2	NM_001024959	ACTIN RELATED PROTEIN 2/3 COMPLEX, SUBUNIT 4, 20KDA
NM_001020818	MYELOID-ASSOCIATED DIFFERENTIATION MARKER	NM_001008390	CGG TRIPLET REPEAT BINDING PROTEIN 1	NM_002301	LACTATE DEHYDROGENASE C	NM_001029835	CEREBRAL CAVERNOUS MALFORMATION 2	NM_001226	CASPASE 6, APOPTOSIS-RELATED CYSTEINE PEPTIDASE	NM_001025234	TETRASPANIN 4
NM_001025436	SPERM ASSOCIATED ANTIGEN 16	NM_001008539	SOLUTE CARRIER FAMILY 7 (CATIONIC AMINO ACID TRANSPORTER, Y+ SYSTEM), MEMBER 2	NM_002468	MYELOID DIFFERENTIATION PRIMARY RESPONSE GENE (88)	NM_001031711	ENDOPLASMIC RETICULUM-GOLGI INTERMEDIATE COMPARTMENT (ERGIC) 1	NM_001273	CHROMODOMAIN HELICASE DNA BINDING PROTEIN 4	NM_001030060	SAM DOMAIN CONTAINING 1
NM_001025778	VACCINIA RELATED KINASE 3	NM_001011722	RHO GUANINE NUCLEOTIDE EXCHANGE FACTOR (GEF) 10-LIKE	NM_002523	NEURONAL PENTRAXIN II	NM_001031733	CALMODULIN-LIKE 4	NM_001276	CHITINASE 3-LIKE 1 (CARTILAGE GLYCOPROTEIN-39)	NM_001033050	MTERF DOMAIN CONTAINING 3
NM_001029835	CEREBRAL CAVERNOUS MALFORMATION 2	NM_001012711	CHROMOSOME 10 OPEN READING FRAME 85	NM_002553	ORIGIN RECOGNITION COMPLEX, SUBUNIT 5-LIKE (YEAST)	NM_001033059	ADENOSYLMETHIONINE DECARBOXYLASE 1	NM_001423	EPITHELIAL MEMBRANE PROTEIN 1	NM_001033855	DNA CROSS-LINK REPAIR 1C (PSO2 HOMOLOG, S. CEREVISIAE)
NM_001031711	ENDOPLASMIC RETICULUM-GOLGI INTERMEDIATE COMPARTMENT (ERGIC) 1	NM_001012989	UBIQUITIN-CONJUGATING ENZYME E2N-LIKE	NM_002646	PHOSPHOINOSITIDE-3-KINASE, CLASS 2, BETA POLYPEPTIDE	NM_001033578	SERUM/GLUCOCORTICOID REGULATED KINASE FAMILY, MEMBER 3	NM_001665	RAS HOMOLOG GENE FAMILY, MEMBER G (RHO G)	NM_001038	SODIUM CHANNEL, NONVOLTAGE-GATED 1 ALPHA
NM_001031725	DEAD (ASP-GLU-ALA-ASP) BOX POLYPEPTIDE 59	NM_001014439	CHROMOSOME 8 OPEN READING FRAME 16	NM_002648	PIM-1 ONCOGENE	NM_001033910	TNF RECEPTOR-ASSOCIATED FACTOR 5	NM_001678	ATPASE, NA+/K+ TRANSPORTING, BETA 2 POLYPEPTIDE	NM_001039697	SMALL NUCLEAR RNA ACTIVATING COMPLEX, POLYPEPTIDE 3, 50KDA
NM_001033566	RAS HOMOLOG GENE FAMILY, MEMBER T1	NM_001015	RIBOSOMAL PROTEIN S11	NM_002756	MITOGEN-ACTIVATED PROTEIN KINASE KINASE 3	NM_001034996	RIBOSOMAL PROTEIN L14	NM_001753	CAVEOLIN 1, CAVEOLAE PROTEIN, 22KDA	NM_001110	ADAM METALLOPEPTIDASE DOMAIN 10
NM_001033662	CHROMOSOME 8 OPEN READING FRAME 15	NM_001015877	PHD FINGER PROTEIN 6	NM_002767	PHOSPHORIBOSYL PYROPHOSPHATE SYNTHETASE-ASSOCIATED PROTEIN 2	NM_001035003	KV CHANNEL INTERACTING PROTEIN 4	NM_001769	CD9 ANTIGEN (P24)	NM_001240	CYCLIN T1
NM_001033952	CALCITONIN/CALCITONIN-RELATED POLYPEPTIDE, ALPHA	NM_001018089	NMDA RECEPTOR REGULATED 2	NM_003047	SOLUTE CARRIER FAMILY 9 (SODIUM/HYDROGEN EXCHANGER), MEMBER 1 (ANTIPORTER, NA+/H+, AMILORIDE SENSITIVE)	NM_001226	CASPASE 6, APOPTOSIS-RELATED CYSTEINE PEPTIDASE	NM_001800	CYCLIN-DEPENDENT KINASE INHIBITOR 2D (P19, INHIBITS CDK4)	NM_001305	CLAUDIN 4
NM_001037533	GON-4-LIKE (C.ELEGANS)	NM_001024646	CDC-LIKE KINASE 1	NM_003345	UBIQUITIN-CONJUGATING ENZYME E2I (UBC9 HOMOLOG, YEAST)	NM_001402	EUKARYOTIC TRANSLATION ELONGATION FACTOR 1 ALPHA 1	NM_001810	CENTROMERE PROTEIN B, 80KDA	NM_001369	DYNEIN, AXONEMAL, HEAVY POLYPEPTIDE 5
NM_001046	SOLUTE CARRIER FAMILY 12 (SODIUM/POTASSIUM/CHLORIDE TRANSPORTERS), MEMBER 2	NM_001024858	SPECTRIN, BETA, ERYTHROCYTIC (INCLUDES SPHEROCYTOSIS, CLINICAL TYPE I)	NM_003417	ZINC FINGER PROTEIN 264	NM_001455	FORKHEAD BOX O3A	NM_001864	CYTOCHROME C OXIDASE SUBUNIT VIIA POLYPEPTIDE 1 (MUSCLE)	NM_001461	FLAVIN CONTAINING MONOOXYGENASE 5
NM_001139	ARACHIDONATE 12-LIPOXYGENASE, 12R TYPE	NM_001033578	SERUM/GLUCOCORTICOID REGULATED KINASE FAMILY, MEMBER 3	NM_003626	PROTEIN TYROSINE PHOSPHATASE, RECEPTOR TYPE, F POLYPEPTIDE (PTPRF), INTERACTING PROTEIN (LIPRIN), ALPHA 1	NM_001731	B-CELL TRANSLOCATION GENE 1, ANTI-PROLIFERATIVE	NM_001897	CHONDROITIN SULFATE PROTEOGLYCAN 4 (MELANOMA-ASSOCIATED)	NM_001621	ARYL HYDROCARBON RECEPTOR
NM_001147	ANGIOPOIETIN 2	NM_001034996	RIBOSOMAL PROTEIN L14	NM_003675	PRP18 PRE-MRNA PROCESSING FACTOR 18 HOMOLOG (YEAST)	NM_001750	CALPASTATIN	NM_001960	EUKARYOTIC TRANSLATION ELONGATION FACTOR 1 DELTA (GUANINE NUCLEOTIDE EXCHANGE PROTEIN)	NM_001854	COLLAGEN, TYPE XI, ALPHA 1
NM_001206	KRUPPEL-LIKE FACTOR 9	NM_001037324	ENDOTHELIN CONVERTING ENZYME 2	NM_003676	DEGENERATIVE SPERMATOCYTE HOMOLOG 1, LIPID DESATURASE (DROSOPHILA)	NM_002199	INTERFERON REGULATORY FACTOR 2	NM_002089	CHEMOKINE (C-X-C MOTIF) LIGAND 2	NM_001990	EYES ABSENT HOMOLOG 3 (DROSOPHILA)
NM_001233	CAVEOLIN 2	NM_001039490	CD151 ANTIGEN (RAPH BLOOD GROUP)	NM_003772	JERKY HOMOLOG-LIKE (MOUSE)	NM_002301	LACTATE DEHYDROGENASE C	NM_002199	INTERFERON REGULATORY FACTOR 2	NM_002199	INTERFERON REGULATORY FACTOR 2
NM_001267	CHONDROADHERIN	NM_001039571	KRINGLE CONTAINING TRANSMEMBRANE PROTEIN 1	NM_003886	A KINASE (PRKA) ANCHOR PROTEIN 4	NM_002648	PIM-1 ONCOGENE	NM_002229	JUN B PROTO-ONCOGENE	NM_002205	INTEGRIN, ALPHA 5 (FIBRONECTIN RECEPTOR, ALPHA POLYPEPTIDE)
NM_001273	CHROMODOMAIN HELICASE DNA BINDING PROTEIN 4	NM_001039583	PROTEIN INTERACTING WITH PRKCA 1	NM_004385	CHONDROITIN SULFATE PROTEOGLYCAN 2 (VERSICAN)	NM_002714	PROTEIN PHOSPHATASE 1, REGULATORY SUBUNIT 10	NM_002293	LAMININ, GAMMA 1 (FORMERLY LAMB2)	NM_002214	INTEGRIN, BETA 8
NM_001277	CHOLINE KINASE ALPHA	NM_001116	ADENYLATE CYCLASE 9	NM_004395	DREBRIN 1	NM_002756	MITOGEN-ACTIVATED PROTEIN KINASE KINASE 3	NM_002301	LACTATE DEHYDROGENASE C	NM_002222	INOSITOL 1,4,5-TRIPHOSPHATE RECEPTOR, TYPE 1
NM_001357	DEAH (ASP-GLU-ALA-HIS) BOX POLYPEPTIDE 9	NM_001147	ANGIOPOIETIN 2	NM_004399	DEAD/H (ASP-GLU-ALA-ASP/HIS) BOX POLYPEPTIDE 11 (CHL1-LIKE HELICASE HOMOLOG, S. CEREVISIAE)	NM_002868	RAB5B, MEMBER RAS ONCOGENE FAMILY	NM_002468	MYELOID DIFFERENTIATION PRIMARY RESPONSE GENE (88)	NM_002335	LOW DENSITY LIPOPROTEIN RECEPTOR-RELATED PROTEIN 5
NM_001460	FLAVIN CONTAINING MONOOXYGENASE 2	NM_001174	RHO GTPASE ACTIVATING PROTEIN 6	NM_004403	DEAFNESS, AUTOSOMAL DOMINANT 5	NM_002922	REGULATOR OF G-PROTEIN SIGNALLING 1	NM_002553	ORIGIN RECOGNITION COMPLEX, SUBUNIT 5-LIKE (YEAST)	NM_002338	LIMBIC SYSTEM-ASSOCIATED MEMBRANE PROTEIN
NM_001520	GENERAL TRANSCRIPTION FACTOR IIIC, POLYPEPTIDE 1, ALPHA 220KDA	NM_001233	CAVEOLIN 2	NM_004446	GLUTAMYL-PROLYL-TRNA SYNTHETASE	NM_002973	ATAXIN 2	NM_002561	PURINERGIC RECEPTOR P2X, LIGAND-GATED ION CHANNEL, 5	NM_002349	LYMPHOCYTE ANTIGEN 75
NM_001532	SOLUTE CARRIER FAMILY 29 (NUCLEOSIDE TRANSPORTERS), MEMBER 2	NM_001234	CAVEOLIN 3	NM_004467	FIBRINOGEN-LIKE 1	NM_003087	SYNUCLEIN, GAMMA (BREAST CANCER-SPECIFIC PROTEIN 1)	NM_002578	P21 (CDKN1A)-ACTIVATED KINASE 3	NM_002468	MYELOID DIFFERENTIATION PRIMARY RESPONSE GENE (88)
NM_001545	IMMATURE COLON CARCINOMA TRANSCRIPT 1	NM_001380	DEDICATOR OF CYTOKINESIS 1	NM_004884	PUTATIVE NEURONAL CELL ADHESION MOLECULE	NM_003331	TYROSINE KINASE 2	NM_002616	PERIOD HOMOLOG 1 (DROSOPHILA)	NM_002553	ORIGIN RECOGNITION COMPLEX, SUBUNIT 5-LIKE (YEAST)
NM_001554	CYSTEINE-RICH, ANGIOGENIC INDUCER, 61	NM_001429	E1A BINDING PROTEIN P300	NM_004930	CAPPING PROTEIN (ACTIN FILAMENT) MUSCLE Z-LINE, BETA	NM_003412	ZIC FAMILY MEMBER 1 (ODD-PAIRED HOMOLOG, DROSOPHILA)	NM_002714	PROTEIN PHOSPHATASE 1, REGULATORY SUBUNIT 10	NM_002575	SERPIN PEPTIDASE INHIBITOR, CLADE B (OVALBUMIN), MEMBER 2
NM_001570	INTERLEUKIN-1 RECEPTOR-ASSOCIATED KINASE 2	NM_001672	AGOUTI SIGNALING PROTEIN, NONAGOUTI HOMOLOG (MOUSE)	NM_004937	CYSTINOSIS, NEPHROPATHIC	NM_003417	ZINC FINGER PROTEIN 264	NM_002726	PROLYL ENDOPEPTIDASE	NM_002609	PLATELET-DERIVED GROWTH FACTOR RECEPTOR, BETA POLYPEPTIDE
NM_001626	V-AKT MURINE THYMOMA VIRAL ONCOGENE HOMOLOG 2	NM_001706	B-CELL CLL/LYMPHOMA 6 (ZINC FINGER PROTEIN 51)	NM_004970	INSULIN-LIKE GROWTH FACTOR BINDING PROTEIN, ACID LABILE SUBUNIT	NM_003676	DEGENERATIVE SPERMATOCYTE HOMOLOG 1, LIPID DESATURASE (DROSOPHILA)	NM_002767	PHOSPHORIBOSYL PYROPHOSPHATE SYNTHETASE-ASSOCIATED PROTEIN 2	NM_002616	PERIOD HOMOLOG 1 (DROSOPHILA)
NM_001725	BACTERICIDAL/PERMEABILITY-INCREASING PROTEIN	NM_001846	COLLAGEN, TYPE IV, ALPHA 2	NM_005097	LEUCINE-RICH, GLIOMA INACTIVATED 1	NM_003772	JERKY HOMOLOG-LIKE (MOUSE)	NM_002836	PROTEIN TYROSINE PHOSPHATASE, RECEPTOR TYPE, A	NM_002751	MITOGEN-ACTIVATED PROTEIN KINASE 11
NM_001798	CYCLIN-DEPENDENT KINASE 2	NM_001965	EARLY GROWTH RESPONSE 4	NM_005354	JUN D PROTO-ONCOGENE	NM_003938	ADAPTOR-RELATED PROTEIN COMPLEX 3, DELTA 1 SUBUNIT	NM_002837	PROTEIN TYROSINE PHOSPHATASE, RECEPTOR TYPE, B	NM_002817	PROTEASOME (PROSOME, MACROPAIN) 26S SUBUNIT, NON-ATPASE, 13
NM_001846	COLLAGEN, TYPE IV, ALPHA 2	NM_002081	GLYPICAN 1	NM_005524	HAIRY AND ENHANCER OF SPLIT 1, (DROSOPHILA)	NM_004040	RAS HOMOLOG GENE FAMILY, MEMBER B	NM_002865	RAB2, MEMBER RAS ONCOGENE FAMILY	NM_002918	REGULATORY FACTOR X, 1 (INFLUENCES HLA CLASS II EXPRESSION)
NM_001908	CATHEPSIN B	NM_002158	HUMAN T-CELL LEUKEMIA VIRUS ENHANCER FACTOR	NM_005567	LECTIN, GALACTOSIDE-BINDING, SOLUBLE, 3 BINDING PROTEIN	NM_004077	CITRATE SYNTHASE	NM_002866	RAB3A, MEMBER RAS ONCOGENE FAMILY	NM_002978	SODIUM CHANNEL, NONVOLTAGE-GATED 1, DELTA
NM_001926	DEFENSIN, ALPHA 6, PANETH CELL-SPECIFIC	NM_002199	INTERFERON REGULATORY FACTOR 2	NM_005697	SECRETORY CARRIER MEMBRANE PROTEIN 2	NM_004093	EPHRIN-B2	NM_002870	RAB13, MEMBER RAS ONCOGENE FAMILY	NM_003048	SOLUTE CARRIER FAMILY 9 (SODIUM/HYDROGEN EXCHANGER), MEMBER 2
NM_002199	INTERFERON REGULATORY FACTOR 2	NM_002205	INTEGRIN, ALPHA 5 (FIBRONECTIN RECEPTOR, ALPHA POLYPEPTIDE)	NM_005866	OPIOID RECEPTOR, SIGMA 1	NM_004110	FERREDOXIN REDUCTASE	NM_003061	SLIT HOMOLOG 1 (DROSOPHILA)	NM_003141	TRIPARTITE MOTIF-CONTAINING 21
NM_002205	INTEGRIN, ALPHA 5 (FIBRONECTIN RECEPTOR, ALPHA POLYPEPTIDE)	NM_002250	POTASSIUM INTERMEDIATE/SMALL CONDUCTANCE CALCIUM-ACTIVATED CHANNEL, SUBFAMILY N, MEMBER 4	NM_005954	METALLOTHIONEIN 3 (GROWTH INHIBITORY FACTOR (NEUROTROPHIC))	NM_004301	ACTIN-LIKE 6A	NM_003107	SRY (SEX DETERMINING REGION Y)-BOX 4	NM_003173	SUPPRESSOR OF VARIEGATION 3-9 HOMOLOG 1 (DROSOPHILA)
NM_002250	POTASSIUM INTERMEDIATE/SMALL CONDUCTANCE CALCIUM-ACTIVATED CHANNEL, SUBFAMILY N, MEMBER 4	NM_002253	KINASE INSERT DOMAIN RECEPTOR (A TYPE III RECEPTOR TYROSINE KINASE)	NM_005956	METHYLENETETRAHYDROFOLATE DEHYDROGENASE (NADP+ DEPENDENT) 1, METHENYLTETRAHYDROFOLATE CYCLOHYDROLASE, FORMYLTETRAHYDROFOLATE SYNTHETASE	NM_004373	CYTOCHROME C OXIDASE SUBUNIT VIA POLYPEPTIDE 1	NM_003128	SPECTRIN, BETA, NON-ERYTHROCYTIC 1	NM_003655	CHROMOBOX HOMOLOG 4 (PC CLASS HOMOLOG, DROSOPHILA)
NM_002301	LACTATE DEHYDROGENASE C	NM_002293	LAMININ, GAMMA 1 (FORMERLY LAMB2)	NM_006242	PROTEIN PHOSPHATASE 1, REGULATORY SUBUNIT 3D	NM_004509	SP110 NUCLEAR BODY PROTEIN	NM_003194	TATA BOX BINDING PROTEIN	NM_003672	CDC14 CELL DIVISION CYCLE 14 HOMOLOG A (S. CEREVISIAE)
NM_002413	MICROSOMAL GLUTATHIONE S-TRANSFERASE 2	NM_002349	LYMPHOCYTE ANTIGEN 75	NM_006275	SPLICING FACTOR, ARGININE/SERINE-RICH 6	NM_004756	NUMB HOMOLOG (DROSOPHILA)-LIKE	NM_003199	TRANSCRIPTION FACTOR 4	NM_003676	DEGENERATIVE SPERMATOCYTE HOMOLOG 1, LIPID DESATURASE (DROSOPHILA)
NM_002432	MYELOID CELL NUCLEAR DIFFERENTIATION ANTIGEN	NM_002357	MAX DIMERIZATION PROTEIN 1	NM_006292	TUMOR SUSCEPTIBILITY GENE 101	NM_004782	SYNAPTOSOMAL-ASSOCIATED PROTEIN, 29KDA	NM_003288	TUMOR PROTEIN D52-LIKE 2	NM_003800	RNA GUANYLYLTRANSFERASE AND 5'-PHOSPHATASE
NM_002468	MYELOID DIFFERENTIATION PRIMARY RESPONSE GENE (88)	NM_002449	MSH HOMEOBOX HOMOLOG 2 (DROSOPHILA)	NM_006549	CALCIUM/CALMODULIN-DEPENDENT PROTEIN KINASE KINASE 2, BETA	NM_004787	SLIT HOMOLOG 2 (DROSOPHILA)	NM_003417	ZINC FINGER PROTEIN 264	NM_003840	TUMOR NECROSIS FACTOR RECEPTOR SUPERFAMILY, MEMBER 10D, DECOY WITH TRUNCATED DEATH DOMAIN
NM_002500	NEUROGENIC DIFFERENTIATION 1	NM_002546	TUMOR NECROSIS FACTOR RECEPTOR SUPERFAMILY, MEMBER 11B (OSTEOPROTEGERIN)	NM_006594	ADAPTOR-RELATED PROTEIN COMPLEX 4, BETA 1 SUBUNIT	NM_004788	UBIQUITINATION FACTOR E4A (UFD2 HOMOLOG, YEAST)	NM_003638	INTEGRIN, ALPHA 8	NM_004040	RAS HOMOLOG GENE FAMILY, MEMBER B
NM_002561	PURINERGIC RECEPTOR P2X, LIGAND-GATED ION CHANNEL, 5	NM_002584	PAIRED BOX GENE 7	NM_006629	ZINC FINGER PROTEIN 271	NM_004937	CYSTINOSIS, NEPHROPATHIC	NM_003675	PRP18 PRE-MRNA PROCESSING FACTOR 18 HOMOLOG (YEAST)	NM_004232	SUPPRESSOR OF CYTOKINE SIGNALING 6
NM_002604	PHOSPHODIESTERASE 7A	NM_002616	PERIOD HOMOLOG 1 (DROSOPHILA)	NM_006703	DIPHOSPHOINOSITOL POLYPHOSPHATE PHOSPHOHYDROLASE	NM_005097	LEUCINE-RICH, GLIOMA INACTIVATED 1	NM_003676	DEGENERATIVE SPERMATOCYTE HOMOLOG 1, LIPID DESATURASE (DROSOPHILA)	NM_004331	BCL2/ADENOVIRUS E1B 19KDA INTERACTING PROTEIN 3-LIKE
NM_002609	PLATELET-DERIVED GROWTH FACTOR RECEPTOR, BETA POLYPEPTIDE	NM_002648	PIM-1 ONCOGENE	NM_006742	PROTEIN SERINE KINASE H1	NM_005318	H1 HISTONE FAMILY, MEMBER 0	NM_003684	MAP KINASE INTERACTING SERINE/THREONINE KINASE 1	NM_004440	EPH RECEPTOR A7
NM_002616	PERIOD HOMOLOG 1 (DROSOPHILA)	NM_002664	PLECKSTRIN	NM_006744	RETINOL BINDING PROTEIN 4, PLASMA	NM_005369	MCF.2 CELL LINE DERIVED TRANSFORMING SEQUENCE	NM_003806	HARAKIRI, BCL2 INTERACTING PROTEIN (CONTAINS ONLY BH3 DOMAIN)	NM_004445	EPH RECEPTOR B6
NM_002700	POU DOMAIN, CLASS 4, TRANSCRIPTION FACTOR 3	NM_002739	PROTEIN KINASE C, GAMMA	NM_006764	INTERFERON-RELATED DEVELOPMENTAL REGULATOR 2	NM_005433	V-YES-1 YAMAGUCHI SARCOMA VIRAL ONCOGENE HOMOLOG 1	NM_003845	DUAL-SPECIFICITY TYROSINE-(Y)-PHOSPHORYLATION REGULATED KINASE 4	NM_004565	PEROXISOMAL BIOGENESIS FACTOR 14
NM_002714	PROTEIN PHOSPHATASE 1, REGULATORY SUBUNIT 10	NM_002861	PHOSPHATE CYTIDYLYLTRANSFERASE 2, ETHANOLAMINE	NM_007001	SOLUTE CARRIER FAMILY 35, MEMBER D2	NM_005534	INTERFERON GAMMA RECEPTOR 2 (INTERFERON GAMMA TRANSDUCER 1)	NM_003923	FORKHEAD BOX H1	NM_004638	HLA-B ASSOCIATED TRANSCRIPT 2
NM_002801	PROTEASOME (PROSOME, MACROPAIN) SUBUNIT, BETA TYPE, 10	NM_002956	RESTIN (REED-STEINBERG CELL-EXPRESSED INTERMEDIATE FILAMENT-ASSOCIATED PROTEIN)	NM_007023	RAP GUANINE NUCLEOTIDE EXCHANGE FACTOR (GEF) 4	NM_005574	LIM DOMAIN ONLY 2 (RHOMBOTIN-LIKE 1)	NM_003938	ADAPTOR-RELATED PROTEIN COMPLEX 3, DELTA 1 SUBUNIT	NM_004910	PHOSPHATIDYLINOSITOL TRANSFER PROTEIN, MEMBRANE-ASSOCIATED 1
NM_002956	RESTIN (REED-STEINBERG CELL-EXPRESSED INTERMEDIATE FILAMENT-ASSOCIATED PROTEIN)	NM_002960	S100 CALCIUM BINDING PROTEIN A3	NM_007059	KAPTIN (ACTIN BINDING PROTEIN)	NM_005650	TRANSCRIPTION FACTOR 20 (AR1)	NM_003981	PROTEIN REGULATOR OF CYTOKINESIS 1	NM_004951	EPSTEIN-BARR VIRUS INDUCED GENE 2 (LYMPHOCYTE-SPECIFIC G PROTEIN-COUPLED RECEPTOR)
NM_002967	SCAFFOLD ATTACHMENT FACTOR B	NM_002972	SET BINDING FACTOR 1	NM_007122	UPSTREAM TRANSCRIPTION FACTOR 1	NM_005665	ECOTROPIC VIRAL INTEGRATION SITE 5	NM_004040	RAS HOMOLOG GENE FAMILY, MEMBER B	NM_004974	POTASSIUM VOLTAGE-GATED CHANNEL, SHAKER-RELATED SUBFAMILY, MEMBER 2
NM_003005	SELECTIN P (GRANULE MEMBRANE PROTEIN 140KDA, ANTIGEN CD62)	NM_003005	SELECTIN P (GRANULE MEMBRANE PROTEIN 140KDA, ANTIGEN CD62)	NM_007259	VACUOLAR PROTEIN SORTING 45A (YEAST)	NM_005729	PEPTIDYLPROLYL ISOMERASE F (CYCLOPHILIN F)	NM_004077	CITRATE SYNTHASE	NM_004992	METHYL CPG BINDING PROTEIN 2 (RETT SYNDROME)
NM_003012	SECRETED FRIZZLED-RELATED PROTEIN 1	NM_003008	SEMENOGELIN II	NM_007375	TAR DNA BINDING PROTEIN	NM_005817	MANNOSE-6-PHOSPHATE RECEPTOR BINDING PROTEIN 1	NM_004093	EPHRIN-B2	NM_005020	PHOSPHODIESTERASE 1C, CALMODULIN-DEPENDENT 70KDA
NM_003028	SRC HOMOLOGY 2 DOMAIN CONTAINING ADAPTOR PROTEIN B	NM_003013	SECRETED FRIZZLED-RELATED PROTEIN 2	NM_012071	COMM DOMAIN CONTAINING 3	NM_006031	PERICENTRIN (KENDRIN)	NM_004304	ANAPLASTIC LYMPHOMA KINASE (KI-1)	NM_005156	ROD1 REGULATOR OF DIFFERENTIATION 1 (S. POMBE)
NM_003033	ST3 BETA-GALACTOSIDE ALPHA-2,3-SIALYLTRANSFERASE 1	NM_003180	SYNAPTOTAGMIN V	NM_012279	ZINC FINGER PROTEIN 346	NM_006099	PROTEIN INHIBITOR OF ACTIVATED STAT, 3	NM_004373	CYTOCHROME C OXIDASE SUBUNIT VIA POLYPEPTIDE 1	NM_005178	B-CELL CLL/LYMPHOMA 3
NM_003035	SCL/TAL1 INTERRUPTING LOCUS	NM_003183	ADAM METALLOPEPTIDASE DOMAIN 17 (TUMOR NECROSIS FACTOR, ALPHA, CONVERTING ENZYME)	NM_012314	KILLER CELL IMMUNOGLOBULIN-LIKE RECEPTOR, TWO DOMAINS, LONG CYTOPLASMIC TAIL, 3	NM_006148	LIM AND SH3 PROTEIN 1	NM_004713	SEROLOGICALLY DEFINED COLON CANCER ANTIGEN 1	NM_005181	CARBONIC ANHYDRASE III, MUSCLE SPECIFIC
NM_003112	SP4 TRANSCRIPTION FACTOR	NM_003189	T-CELL ACUTE LYMPHOCYTIC LEUKEMIA 1	NM_012335	MYOSIN IF	NM_006534	NUCLEAR RECEPTOR COACTIVATOR 3	NM_004788	UBIQUITINATION FACTOR E4A (UFD2 HOMOLOG, YEAST)	NM_005253	FOS-LIKE ANTIGEN 2
NM_003128	SPECTRIN, BETA, NON-ERYTHROCYTIC 1	NM_003216	THYROTROPHIC EMBRYONIC FACTOR	NM_012385	P8 PROTEIN (CANDIDATE OF METASTASIS 1)	NM_006579	EMOPAMIL BINDING PROTEIN (STEROL ISOMERASE)	NM_004884	PUTATIVE NEURONAL CELL ADHESION MOLECULE	NM_005282	G PROTEIN-COUPLED RECEPTOR 4
NM_003268	TOLL-LIKE RECEPTOR 5	NM_003245	TRANSGLUTAMINASE 3 (E POLYPEPTIDE, PROTEIN-GLUTAMINE-GAMMA-GLUTAMYLTRANSFERASE)	NM_012419	REGULATOR OF G-PROTEIN SIGNALLING 17	NM_006702	NEUROPATHY TARGET ESTERASE	NM_005094	SOLUTE CARRIER FAMILY 27 (FATTY ACID TRANSPORTER), MEMBER 4	NM_005308	G PROTEIN-COUPLED RECEPTOR KINASE 5
NM_003324	TUBBY LIKE PROTEIN 3	NM_003417	ZINC FINGER PROTEIN 264	NM_013267	GLUTAMINASE 2 (LIVER, MITOCHONDRIAL)	NM_006741	PROTEIN PHOSPHATASE 1, REGULATORY (INHIBITOR) SUBUNIT 1A	NM_005195	CCAAT/ENHANCER BINDING PROTEIN (C/EBP), DELTA	NM_005357	LIPASE, HORMONE-SENSITIVE
NM_003358	UDP-GLUCOSE CERAMIDE GLUCOSYLTRANSFERASE	NM_003475	RAS ASSOCIATION (RALGDS/AF-6) DOMAIN FAMILY 7	NM_013305	ST8 ALPHA-N-ACETYL-NEURAMINIDE ALPHA-2,8-SIALYLTRANSFERASE 5	NM_007001	SOLUTE CARRIER FAMILY 35, MEMBER D2	NM_005235	V-ERB-A ERYTHROBLASTIC LEUKEMIA VIRAL ONCOGENE HOMOLOG 4 (AVIAN)	NM_005370	RAB8A, MEMBER RAS ONCOGENE FAMILY
NM_003359	UDP-GLUCOSE DEHYDROGENASE	NM_003482	MYELOID/LYMPHOID OR MIXED-LINEAGE LEUKEMIA 2	NM_013323	SORTING NEXIN 11	NM_007221	POLYAMINE-MODULATED FACTOR 1	NM_005369	MCF.2 CELL LINE DERIVED TRANSFORMING SEQUENCE	NM_005413	SINE OCULIS HOMEOBOX HOMOLOG 3 (DROSOPHILA)
NM_003417	ZINC FINGER PROTEIN 264	NM_003505	FRIZZLED HOMOLOG 1 (DROSOPHILA)	NM_014020	LR8 PROTEIN	NM_007372	DEAD (ASP-GLU-ALA-ASP) BOX POLYPEPTIDE 42	NM_005440	RHO FAMILY GTPASE 2	NM_005599	NESCIENT HELIX LOOP HELIX 2
NM_003431	ZINC FINGER PROTEIN 124 (HZF-16)	NM_003507	FRIZZLED HOMOLOG 7 (DROSOPHILA)	NM_014157	HSPC065 PROTEIN	NM_012081	ELONGATION FACTOR, RNA POLYMERASE II, 2	NM_005534	INTERFERON GAMMA RECEPTOR 2 (INTERFERON GAMMA TRANSDUCER 1)	NM_005630	SOLUTE CARRIER ORGANIC ANION TRANSPORTER FAMILY, MEMBER 2A1
NM_003490	SYNAPSIN III	NM_003573	LATENT TRANSFORMING GROWTH FACTOR BETA BINDING PROTEIN 4	NM_014570	ADP-RIBOSYLATION FACTOR GTPASE ACTIVATING PROTEIN 3	NM_012458	TRANSLOCASE OF INNER MITOCHONDRIAL MEMBRANE 13 HOMOLOG (YEAST)	NM_005560	LAMININ, ALPHA 5	NM_005641	TAF6 RNA POLYMERASE II, TATA BOX BINDING PROTEIN (TBP)-ASSOCIATED FACTOR, 80KDA
NM_003506	FRIZZLED HOMOLOG 6 (DROSOPHILA)	NM_003596	TYROSYLPROTEIN SULFOTRANSFERASE 1	NM_014640	TUBULIN TYROSINE LIGASE-LIKE FAMILY, MEMBER 4	NM_013305	ST8 ALPHA-N-ACETYL-NEURAMINIDE ALPHA-2,8-SIALYLTRANSFERASE 5	NM_005574	LIM DOMAIN ONLY 2 (RHOMBOTIN-LIKE 1)	NM_005643	TAF11 RNA POLYMERASE II, TATA BOX BINDING PROTEIN (TBP)-ASSOCIATED FACTOR, 28KDA
NM_003528	HISTONE 1, H2BB	NM_003626	PROTEIN TYROSINE PHOSPHATASE, RECEPTOR TYPE, F POLYPEPTIDE (PTPRF), INTERACTING PROTEIN (LIPRIN), ALPHA 1	NM_014663	JUMONJI DOMAIN CONTAINING 2A	NM_014038	BASIC LEUCINE ZIPPER AND W2 DOMAINS 2	NM_005643	TAF11 RNA POLYMERASE II, TATA BOX BINDING PROTEIN (TBP)-ASSOCIATED FACTOR, 28KDA	NM_005680	TATA BOX BINDING PROTEIN (TBP)-ASSOCIATED FACTOR, RNA POLYMERASE I, B, 63KDA
NM_003583	DUAL-SPECIFICITY TYROSINE-(Y)-PHOSPHORYLATION REGULATED KINASE 2	NM_003676	DEGENERATIVE SPERMATOCYTE HOMOLOG 1, LIPID DESATURASE (DROSOPHILA)	NM_014911	AP2 ASSOCIATED KINASE 1	NM_014300	SEC11-LIKE 1 (S. CEREVISIAE)	NM_005647	TRANSDUCIN (BETA)-LIKE 1X-LINKED	NM_005764	PDZK1 INTERACTING PROTEIN 1
NM_003609	HIRA INTERACTING PROTEIN 3	NM_003703	CHROMOSOME 4 OPEN READING FRAME 9	NM_015077	STERILE ALPHA AND TIR MOTIF CONTAINING 1	NM_014365	HEAT SHOCK 22KDA PROTEIN 8	NM_005665	ECOTROPIC VIRAL INTEGRATION SITE 5	NM_005839	SERINE/ARGININE REPETITIVE MATRIX 1
NM_003671	CDC14 CELL DIVISION CYCLE 14 HOMOLOG B (S. CEREVISIAE)	NM_003718	CELL DIVISION CYCLE 2-LIKE 5 (CHOLINESTERASE-RELATED CELL DIVISION CONTROLLER)	NM_015236	LATROPHILIN 3	NM_014629	RHO GUANINE NUCLEOTIDE EXCHANGE FACTOR (GEF) 10	NM_005697	SECRETORY CARRIER MEMBRANE PROTEIN 2	NM_005874	LEUKOCYTE IMMUNOGLOBULIN-LIKE RECEPTOR, SUBFAMILY B (WITH TM AND ITIM DOMAINS), MEMBER 2
NM_003676	DEGENERATIVE SPERMATOCYTE HOMOLOG 1, LIPID DESATURASE (DROSOPHILA)	NM_003732	EUKARYOTIC TRANSLATION INITIATION FACTOR 4E BINDING PROTEIN 3	NM_015331	NICASTRIN	NM_014663	JUMONJI DOMAIN CONTAINING 2A	NM_005741	ZINC FINGER PROTEIN 263	NM_005930	CTAGE FAMILY, MEMBER 5
NM_003774	UDP-N-ACETYL-ALPHA-D-GALACTOSAMINE:POLYPEPTIDE N-ACETYLGALACTOSAMINYLTRANSFERASE 4 (GALNAC-T4)	NM_003772	JERKY HOMOLOG-LIKE (MOUSE)	NM_015342	PEPTIDYLPROLYL ISOMERASE DOMAIN AND WD REPEAT CONTAINING 1	NM_014718	CALSYNTENIN 3	NM_005754	RAS-GTPASE-ACTIVATING PROTEIN SH3-DOMAIN-BINDING PROTEIN	NM_006011	ST8 ALPHA-N-ACETYL-NEURAMINIDE ALPHA-2,8-SIALYLTRANSFERASE 2
NM_003785	P ANTIGEN FAMILY, MEMBER 1 (PROSTATE ASSOCIATED)	NM_004077	CITRATE SYNTHASE	NM_015417	CHROMOSOME 20 OPEN READING FRAME 28	NM_014851	KELCH-LIKE 21 (DROSOPHILA)	NM_005817	MANNOSE-6-PHOSPHATE RECEPTOR BINDING PROTEIN 1	NM_006249	PROLINE-RICH PROTEIN BSTNI SUBFAMILY 3
NM_003898	SYNAPTOJANIN 2	NM_004131	GRANZYME B (GRANZYME 2, CYTOTOXIC T-LYMPHOCYTE-ASSOCIATED SERINE ESTERASE 1)	NM_015475	FAMILY WITH SEQUENCE SIMILARITY 98, MEMBER A	NM_014862	ARYL-HYDROCARBON RECEPTOR NUCLEAR TRANSLOCATOR 2	NM_005886	KATANIN P80 (WD REPEAT CONTAINING) SUBUNIT B 1	NM_006258	PROTEIN KINASE, CGMP-DEPENDENT, TYPE I
NM_003929	RAB7, MEMBER RAS ONCOGENE FAMILY-LIKE 1	NM_004445	EPH RECEPTOR B6	NM_015698	G PATCH DOMAIN AND KOW MOTIFS	NM_014881	DNA CROSS-LINK REPAIR 1A (PSO2 HOMOLOG, S. CEREVISIAE)	NM_005981	TETRASPANIN 31	NM_006298	ZINC FINGER PROTEIN 192
NM_003938	ADAPTOR-RELATED PROTEIN COMPLEX 3, DELTA 1 SUBUNIT	NM_004525	LOW DENSITY LIPOPROTEIN-RELATED PROTEIN 2	NM_016131	RAB10, MEMBER RAS ONCOGENE FAMILY	NM_014950	ZINC FINGER AND BTB DOMAIN CONTAINING 1	NM_006080	SEMA DOMAIN, IMMUNOGLOBULIN DOMAIN (IG), SHORT BASIC DOMAIN, SECRETED, (SEMAPHORIN) 3A	NM_006467	POLYMERASE (RNA) III (DNA DIRECTED) POLYPEPTIDE G (32KD)
NM_003957	BR SERINE/THREONINE KINASE 2	NM_004574	SEPTIN 4	NM_016183	CHROMOSOME 1 OPEN READING FRAME 33	NM_015079	TBC1 DOMAIN FAMILY, MEMBER 2B	NM_006084	INTERFERON-STIMULATED TRANSCRIPTION FACTOR 3, GAMMA 48KDA	NM_006553	CHROMOSOME 18 OPEN READING FRAME 43
NM_004040	RAS HOMOLOG GENE FAMILY, MEMBER B	NM_004803	SOLUTE CARRIER FAMILY 22 (ORGANIC CATION TRANSPORTER), MEMBER 14	NM_016202	ZINC FINGER PROTEIN 580	NM_015103	PLEXIN D1	NM_006186	NUCLEAR RECEPTOR SUBFAMILY 4, GROUP A, MEMBER 2	NM_006673	AT RICH INTERACTIVE DOMAIN 5A (MRF1-LIKE)
NM_004093	EPHRIN-B2	NM_004813	PEROXISOMAL BIOGENESIS FACTOR 16	NM_016257	HIPPOCALCIN LIKE 4	NM_015107	PHD FINGER PROTEIN 8	NM_006242	PROTEIN PHOSPHATASE 1, REGULATORY SUBUNIT 3D	NM_006861	RAB35, MEMBER RAS ONCOGENE FAMILY
NM_004140	LETHAL GIANT LARVAE HOMOLOG 1 (DROSOPHILA)	NM_004845	PHOSPHATE CYTIDYLYLTRANSFERASE 1, CHOLINE, BETA	NM_016323	HECT DOMAIN AND RLD 5	NM_015110	SMC5 STRUCTURAL MAINTENANCE OF CHROMOSOMES 5-LIKE 1 (YEAST)	NM_006256	PROTEIN KINASE N2	NM_006889	CD86 ANTIGEN (CD28 ANTIGEN LIGAND 2, B7-2 ANTIGEN)
NM_004148	NINJURIN 1	NM_004860	FRAGILE X MENTAL RETARDATION, AUTOSOMAL HOMOLOG 2	NM_016357	LIM DOMAIN AND ACTIN BINDING 1	NM_015147	CENTROSOMAL PROTEIN 68KDA	NM_006272	S100 CALCIUM BINDING PROTEIN, BETA (NEURAL)	NM_006895	HISTAMINE N-METHYLTRANSFERASE
NM_004197	SERINE/THREONINE KINASE 19	NM_004937	CYSTINOSIS, NEPHROPATHIC	NM_016399	TP53 REGULATED INHIBITOR OF APOPTOSIS 1	NM_015317	PUMILIO HOMOLOG 2 (DROSOPHILA)	NM_006275	SPLICING FACTOR, ARGININE/SERINE-RICH 6	NM_006947	SIGNAL RECOGNITION PARTICLE 72KDA
NM_004232	SUPPRESSOR OF CYTOKINE SIGNALING 6	NM_005035	POLYMERASE (RNA) MITOCHONDRIAL (DNA DIRECTED)	NM_016507	CDC2-RELATED KINASE, ARGININE/SERINE-RICH	NM_015318	RHO/RAC GUANINE NUCLEOTIDE EXCHANGE FACTOR (GEF) 18	NM_006304	SPLIT HAND/FOOT MALFORMATION (ECTRODACTYLY) TYPE 1	NM_007147	ZINC FINGER PROTEIN 175
NM_004373	CYTOCHROME C OXIDASE SUBUNIT VIA POLYPEPTIDE 1	NM_005092	TUMOR NECROSIS FACTOR (LIGAND) SUPERFAMILY, MEMBER 18	NM_016607	ARMADILLO REPEAT CONTAINING, X-LINKED 3	NM_015564	LEUCINE RICH REPEAT TRANSMEMBRANE NEURONAL 2	NM_006314	CONNECTOR ENHANCER OF KINASE SUPPRESSOR OF RAS 1	NM_007162	TRANSCRIPTION FACTOR EB
NM_004418	DUAL SPECIFICITY PHOSPHATASE 2	NM_005103	FASCICULATION AND ELONGATION PROTEIN ZETA 1 (ZYGIN I)	NM_017444	CHROMATIN ACCESSIBILITY COMPLEX 1	NM_015570	AUTISM SUSCEPTIBILITY CANDIDATE 2	NM_006330	LYSOPHOSPHOLIPASE I	NM_012105	BETA-SITE APP-CLEAVING ENZYME 2
NM_004431	EPH RECEPTOR A2	NM_005149	T-BOX 19	NM_017640	LEUCINE RICH REPEAT CONTAINING 16	NM_015627	LOW DENSITY LIPOPROTEIN RECEPTOR ADAPTOR PROTEIN 1	NM_006380	AMYLOID BETA PRECURSOR PROTEIN (CYTOPLASMIC TAIL) BINDING PROTEIN 2	NM_012106	ADP-RIBOSYLATION FACTOR-LIKE 2 BINDING PROTEIN
NM_004432	ELAV (EMBRYONIC LETHAL, ABNORMAL VISION, DROSOPHILA)-LIKE 2 (HU ANTIGEN B)	NM_005198	CHOLINE KINASE BETA	NM_017668	NUDE NUCLEAR DISTRIBUTION GENE E HOMOLOG 1 (A. NIDULANS)	NM_016281	TAO KINASE 3	NM_006403	NEURAL PRECURSOR CELL EXPRESSED, DEVELOPMENTALLY DOWN-REGULATED 9	NM_012110	CYSTEINE-RICH HYDROPHOBIC DOMAIN 2
NM_004668	MALTASE-GLUCOAMYLASE (ALPHA-GLUCOSIDASE)	NM_005219	DIAPHANOUS HOMOLOG 1 (DROSOPHILA)	NM_017704	ANKYRIN REPEAT DOMAIN 49	NM_016357	LIM DOMAIN AND ACTIN BINDING 1	NM_006432	NIEMANN-PICK DISEASE, TYPE C2	NM_012217	TRYPTASE DELTA 1
NM_004770	POTASSIUM VOLTAGE-GATED CHANNEL, SHAB-RELATED SUBFAMILY, MEMBER 2	NM_005295	G PROTEIN-COUPLED RECEPTOR 22	NM_017714	TASPASE, THREONINE ASPARTASE, 1	NM_016368	MYO-INOSITOL 1-PHOSPHATE SYNTHASE A1	NM_006534	NUCLEAR RECEPTOR COACTIVATOR 3	NM_012222	MUTY HOMOLOG (E. COLI)
NM_004784	N-DEACETYLASE/N-SULFOTRANSFERASE (HEPARAN GLUCOSAMINYL) 3	NM_005587	MADS BOX TRANSCRIPTION ENHANCER FACTOR 2, POLYPEPTIDE A (MYOCYTE ENHANCER FACTOR 2A)	NM_017857	SLINGSHOT HOMOLOG 3 (DROSOPHILA)	NM_016486	TRANSMEMBRANE PROTEIN 69	NM_006579	EMOPAMIL BINDING PROTEIN (STEROL ISOMERASE)	NM_013302	EUKARYOTIC ELONGATION FACTOR-2 KINASE
NM_004793	PROTEASE, SERINE, 15	NM_005599	NESCIENT HELIX LOOP HELIX 2	NM_017865	ZINC FINGER PROTEIN 692	NM_016499	HSPC244	NM_006590	UBIQUITIN SPECIFIC PEPTIDASE 39	NM_013312	HOOK HOMOLOG 2 (DROSOPHILA)
NM_004864	GROWTH DIFFERENTIATION FACTOR 15	NM_005641	TAF6 RNA POLYMERASE II, TATA BOX BINDING PROTEIN (TBP)-ASSOCIATED FACTOR, 80KDA	NM_017887	CHROMOSOME 1 OPEN READING FRAME 123	NM_016621	PHD FINGER PROTEIN 21A	NM_006608	PUTATIVE HOMEODOMAIN TRANSCRIPTION FACTOR 1	NM_013368	SERTA DOMAIN CONTAINING 3
NM_005053	RAD23 HOMOLOG A (S. CEREVISIAE)	NM_005650	TRANSCRIPTION FACTOR 20 (AR1)	NM_018053	XK, KELL BLOOD GROUP COMPLEX SUBUNIT-RELATED FAMILY, MEMBER 8	NM_017415	KELCH-LIKE 3 (DROSOPHILA)	NM_006631	ZINC FINGER PROTEIN 266	NM_013390	TRANSMEMBRANE PROTEIN 2
NM_005109	OXIDATIVE-STRESS RESPONSIVE 1	NM_005666	COMPLEMENT FACTOR H-RELATED 2	NM_018089	ANKYRIN REPEAT AND ZINC FINGER DOMAIN CONTAINING 1	NM_017583	TRIPARTITE MOTIF-CONTAINING 44	NM_006638	RIBONUCLEASE P 40KDA SUBUNIT	NM_013403	STRIATIN, CALMODULIN BINDING PROTEIN 4
NM_005219	DIAPHANOUS HOMOLOG 1 (DROSOPHILA)	NM_005679	TATA BOX BINDING PROTEIN (TBP)-ASSOCIATED FACTOR, RNA POLYMERASE I, C, 110KDA	NM_018113	LIMB REGION 1 HOMOLOG (MOUSE)-LIKE	NM_017704	ANKYRIN REPEAT DOMAIN 49	NM_006644	HEAT SHOCK 105KDA/110KDA PROTEIN 1	NM_013981	NEUREGULIN 2
NM_005242	COAGULATION FACTOR II (THROMBIN) RECEPTOR-LIKE 1	NM_005697	SECRETORY CARRIER MEMBRANE PROTEIN 2	NM_018641	CARBOHYDRATE (CHONDROITIN 4) SULFOTRANSFERASE 12	NM_018077	RNA BINDING MOTIF PROTEIN 28	NM_006695	RAP2 INTERACTING PROTEIN 8	NM_014001	GOLGI ASSOCIATED, GAMMA ADAPTIN EAR CONTAINING, ARF BINDING PROTEIN 3
NM_005317	GRANZYME M (LYMPHOCYTE MET-ASE 1)	NM_005754	RAS-GTPASE-ACTIVATING PROTEIN SH3-DOMAIN-BINDING PROTEIN	NM_018982	YIP1 DOMAIN FAMILY, MEMBER 1	NM_018214	LEUCINE RICH REPEAT CONTAINING 1	NM_006727	CADHERIN 10, TYPE 2 (T2-CADHERIN)	NM_014039	CHROMOSOME 11 OPEN READING FRAME 54
NM_005369	MCF.2 CELL LINE DERIVED TRANSFORMING SEQUENCE	NM_005895	GOLGI AUTOANTIGEN, GOLGIN SUBFAMILY A, 3	NM_019105	TENASCIN XB	NM_018373	SYNAPTOJANIN 2 BINDING PROTEIN	NM_006738	LYMPHOID BLAST CRISIS ONCOGENE	NM_014186	COMM DOMAIN CONTAINING 9
NM_005452	WD REPEAT DOMAIN 46	NM_005907	MANNOSIDASE, ALPHA, CLASS 1A, MEMBER 1	NM_019892	INOSITOL POLYPHOSPHATE-5-PHOSPHATASE, 72 KDA	NM_018414	ST6 (ALPHA-N-ACETYL-NEURAMINYL-2,3-BETA-GALACTOSYL-1,3)-N-ACETYLGALACTOSAMINIDE ALPHA-2,6-SIALYLTRANSFERASE 1	NM_006791	MORTALITY FACTOR 4 LIKE 1	NM_014258	SYNAPTONEMAL COMPLEX PROTEIN 2
NM_005534	INTERFERON GAMMA RECEPTOR 2 (INTERFERON GAMMA TRANSDUCER 1)	NM_005956	METHYLENETETRAHYDROFOLATE DEHYDROGENASE (NADP+ DEPENDENT) 1, METHENYLTETRAHYDROFOLATE CYCLOHYDROLASE, FORMYLTETRAHYDROFOLATE SYNTHETASE	NM_020156	CORE 1 SYNTHASE, GLYCOPROTEIN-N-ACETYLGALACTOSAMINE 3-BETA-GALACTOSYLTRANSFERASE, 1	NM_018641	CARBOHYDRATE (CHONDROITIN 4) SULFOTRANSFERASE 12	NM_006892	DNA (CYTOSINE-5-)-METHYLTRANSFERASE 3 BETA	NM_014310	RASD FAMILY, MEMBER 2
NM_005597	NUCLEAR FACTOR I/C (CCAAT-BINDING TRANSCRIPTION FACTOR)	NM_006187	2'-5'-OLIGOADENYLATE SYNTHETASE 3, 100KDA	NM_020452	ATPASE, CLASS I, TYPE 8B, MEMBER 2	NM_019071	INHIBITOR OF GROWTH FAMILY, MEMBER 3	NM_006933	SOLUTE CARRIER FAMILY 5 (INOSITOL TRANSPORTERS), MEMBER 3	NM_014450	SIGNALING THRESHOLD REGULATING TRANSMEMBRANE ADAPTOR 1
NM_005599	NESCIENT HELIX LOOP HELIX 2	NM_006200	PROPROTEIN CONVERTASE SUBTILISIN/KEXIN TYPE 5	NM_020453	ATPASE, CLASS V, TYPE 10D	NM_020150	SAR1 GENE HOMOLOG A (S. CEREVISIAE)	NM_006963	ZINC FINGER PROTEIN 22 (KOX 15)	NM_014478	CALCITONIN GENE-RELATED PEPTIDE-RECEPTOR COMPONENT PROTEIN
NM_005626	SPLICING FACTOR, ARGININE/SERINE-RICH 4	NM_006306	SMC1 STRUCTURAL MAINTENANCE OF CHROMOSOMES 1-LIKE 1 (YEAST)	NM_020631	PLECKSTRIN HOMOLOGY DOMAIN CONTAINING, FAMILY G (WITH RHOGEF DOMAIN) MEMBER 5	NM_020360	PHOSPHOLIPID SCRAMBLASE 3	NM_006999	POLYMERASE (DNA DIRECTED) SIGMA	NM_014484	MOLYBDENUM COFACTOR SYNTHESIS 3
NM_005641	TAF6 RNA POLYMERASE II, TATA BOX BINDING PROTEIN (TBP)-ASSOCIATED FACTOR, 80KDA	NM_006351	TRANSLOCASE OF INNER MITOCHONDRIAL MEMBRANE 44 HOMOLOG (YEAST)	NM_020651	PELLINO HOMOLOG 1 (DROSOPHILA)	NM_020452	ATPASE, CLASS I, TYPE 8B, MEMBER 2	NM_007030	BRAIN-SPECIFIC PROTEIN P25 ALPHA	NM_014714	INTRAFLAGELLAR TRANSPORT 140 HOMOLOG (CHLAMYDOMONAS)
NM_005697	SECRETORY CARRIER MEMBRANE PROTEIN 2	NM_006455	SYNAPTONEMAL COMPLEX PROTEIN SC65	NM_020679	MIF4G DOMAIN CONTAINING	NM_020631	PLECKSTRIN HOMOLOGY DOMAIN CONTAINING, FAMILY G (WITH RHOGEF DOMAIN) MEMBER 5	NM_007059	KAPTIN (ACTIN BINDING PROTEIN)	NM_014727	MYELOID/LYMPHOID OR MIXED-LINEAGE LEUKEMIA 4
NM_005702	GTPASE, HUMAN HOMOLOG OF E. COLI ESSENTIAL CELL CYCLE PROTEIN ERA	NM_006495	ECOTROPIC VIRAL INTEGRATION SITE 2B	NM_020710	LEUCINE RICH REPEAT CONTAINING 47	NM_020663	RAS HOMOLOG GENE FAMILY, MEMBER J	NM_007282	RING FINGER PROTEIN 13	NM_014753	BMS1-LIKE, RIBOSOME ASSEMBLY PROTEIN (YEAST)
NM_005735	ARP1 ACTIN-RELATED PROTEIN 1 HOMOLOG B, CENTRACTIN BETA (YEAST)	NM_006528	TISSUE FACTOR PATHWAY INHIBITOR 2	NM_020946	DENN/MADD DOMAIN CONTAINING 1A	NM_020679	MIF4G DOMAIN CONTAINING	NM_012071	COMM DOMAIN CONTAINING 3	NM_014911	AP2 ASSOCIATED KINASE 1
NM_005754	RAS-GTPASE-ACTIVATING PROTEIN SH3-DOMAIN-BINDING PROTEIN	NM_006534	NUCLEAR RECEPTOR COACTIVATOR 3	NM_021045	ZINC FINGER PROTEIN 248	NM_020728	FAMILY WITH SEQUENCE SIMILARITY 62 (C2 DOMAIN CONTAINING) MEMBER B	NM_012081	ELONGATION FACTOR, RNA POLYMERASE II, 2	NM_014912	CYTOPLASMIC POLYADENYLATION ELEMENT BINDING PROTEIN 3
NM_005886	KATANIN P80 (WD REPEAT CONTAINING) SUBUNIT B 1	NM_006553	CHROMOSOME 18 OPEN READING FRAME 43	NM_021151	CARNITINE O-OCTANOYLTRANSFERASE	NM_020804	PROTEIN KINASE C AND CASEIN KINASE SUBSTRATE IN NEURONS 1	NM_012105	BETA-SITE APP-CLEAVING ENZYME 2	NM_014994	MITOGEN ACTIVATED PROTEIN KINASE BINDING PROTEIN 1
NM_006025	26 SERINE PROTEASE	NM_006577	UDP-GLCNAC:BETAGAL BETA-1,3-N-ACETYLGLUCOSAMINYLTRANSFERASE 1	NM_021245	MYOZENIN 1	NM_020807	ZINC FINGER PROTEIN 319	NM_012161	F-BOX AND LEUCINE-RICH REPEAT PROTEIN 5	NM_015017	UBIQUITIN SPECIFIC PEPTIDASE 33
NM_006200	PROPROTEIN CONVERTASE SUBTILISIN/KEXIN TYPE 5	NM_006640	SEPTIN 9	NM_021818	SALVADOR HOMOLOG 1 (DROSOPHILA)	NM_020946	DENN/MADD DOMAIN CONTAINING 1A	NM_012222	MUTY HOMOLOG (E. COLI)	NM_015023	WD AND TETRATRICOPEPTIDE REPEATS 1
NM_006230	POLYMERASE (DNA DIRECTED), DELTA 2, REGULATORY SUBUNIT 50KDA	NM_006766	MYST HISTONE ACETYLTRANSFERASE (MONOCYTIC LEUKEMIA) 3	NM_021930	RAD50 INTERACTOR 1	NM_021237	SELENOPROTEIN K	NM_012425	RAS SUPPRESSOR PROTEIN 1	NM_015064	RAB6 INTERACTING PROTEIN 2
NM_006235	POU DOMAIN, CLASS 2, ASSOCIATING FACTOR 1	NM_006863	LEUKOCYTE IMMUNOGLOBULIN-LIKE RECEPTOR, SUBFAMILY A (WITH TM DOMAIN), MEMBER 1	NM_022361	POPEYE DOMAIN CONTAINING 3	NM_021724	NUCLEAR RECEPTOR SUBFAMILY 1, GROUP D, MEMBER 1	NM_013267	GLUTAMINASE 2 (LIVER, MITOCHONDRIAL)	NM_015125	CAPICUA HOMOLOG (DROSOPHILA)
NM_006265	RAD21 HOMOLOG (S. POMBE)	NM_006942	SRY (SEX DETERMINING REGION Y)-BOX 15	NM_022822	KINESIN LIGHT CHAIN 2	NM_021734	SOLUTE CARRIER FAMILY 25 (MITOCHONDRIAL DEOXYNUCLEOTIDE CARRIER), MEMBER 19	NM_013302	EUKARYOTIC ELONGATION FACTOR-2 KINASE	NM_015331	NICASTRIN
NM_006268	D4, ZINC AND DOUBLE PHD FINGERS FAMILY 2	NM_007069	HRAS-LIKE SUPPRESSOR 3	NM_024105	ASPARAGINE-LINKED GLYCOSYLATION 12 HOMOLOG (YEAST, ALPHA-1,6-MANNOSYLTRANSFERASE)	NM_021943	ZINC FINGER, AN1-TYPE DOMAIN 3	NM_013981	NEUREGULIN 2	NM_015355	SUPPRESSOR OF ZESTE 12 HOMOLOG (DROSOPHILA)
NM_006320	PROGESTERONE RECEPTOR MEMBRANE COMPONENT 2	NM_007144	POLYCOMB GROUP RING FINGER 2	NM_024603	CHROMOSOME 1 OPEN READING FRAME 165	NM_022070	AMPLIFIED IN BREAST CANCER 1	NM_014167	COILED-COIL DOMAIN CONTAINING 59	NM_015692	C3 AND PZP-LIKE, ALPHA-2-MACROGLOBULIN DOMAIN CONTAINING 8
NM_006330	LYSOPHOSPHOLIPASE I	NM_007153	ZINC FINGER PROTEIN 208	NM_024790	CENTROSOME AND SPINDLE POLE ASSOCIATED PROTEIN 1	NM_022751	FAMILY WITH SEQUENCE SIMILARITY 59, MEMBER A	NM_014203	ADAPTOR-RELATED PROTEIN COMPLEX 2, ALPHA 1 SUBUNIT	NM_015969	MITOCHONDRIAL RIBOSOMAL PROTEIN S17
NM_006348	COMPONENT OF OLIGOMERIC GOLGI COMPLEX 5	NM_007207	DUAL SPECIFICITY PHOSPHATASE 10	NM_024908	WD REPEAT DOMAIN 76	NM_022761	CHROMOSOME 11 OPEN READING FRAME 1	NM_014346	TBC1 DOMAIN FAMILY, MEMBER 22A	NM_016058	TP53RK BINDING PROTEIN
NM_006365	CHROMOSOME 1 OPEN READING FRAME 61	NM_007372	DEAD (ASP-GLU-ALA-ASP) BOX POLYPEPTIDE 42	NM_025080	ASPARAGINASE LIKE 1	NM_022766	CERAMIDE KINASE	NM_014460	COLD SHOCK DOMAIN CONTAINING C2, RNA BINDING	NM_016148	SH3 AND MULTIPLE ANKYRIN REPEAT DOMAINS 1
NM_006386	DEAD (ASP-GLU-ALA-ASP) BOX POLYPEPTIDE 17	NM_012117	CHROMOBOX HOMOLOG 5 (HP1 ALPHA HOMOLOG, DROSOPHILA)	NM_025232	RECEPTOR ACCESSORY PROTEIN 4	NM_024540	MITOCHONDRIAL RIBOSOMAL PROTEIN L24	NM_014478	CALCITONIN GENE-RELATED PEPTIDE-RECEPTOR COMPONENT PROTEIN	NM_016169	SUPPRESSOR OF FUSED HOMOLOG (DROSOPHILA)
NM_006392	NUCLEOLAR PROTEIN 5A (56KDA WITH KKE/D REPEAT)	NM_012259	HAIRY/ENHANCER-OF-SPLIT RELATED WITH YRPW MOTIF 2	NM_025267	ALANYL-TRNA SYNTHETASE DOMAIN CONTAINING 1	NM_024561	NMDA RECEPTOR REGULATED 1-LIKE	NM_014498	GOLGI PHOSPHOPROTEIN 4	NM_016202	ZINC FINGER PROTEIN 580
NM_006415	SERINE PALMITOYLTRANSFERASE, LONG CHAIN BASE SUBUNIT 1	NM_012325	MICROTUBULE-ASSOCIATED PROTEIN, RP/EB FAMILY, MEMBER 1	NM_030802	C/EBP-INDUCED PROTEIN	NM_024839	RIBONUCLEASE P 21KDA SUBUNIT	NM_014607	UBX DOMAIN CONTAINING 2	NM_016231	NEMO-LIKE KINASE
NM_006420	ADP-RIBOSYLATION FACTOR GUANINE NUCLEOTIDE-EXCHANGE FACTOR 2 (BREFELDIN A-INHIBITED)	NM_012335	MYOSIN IF	NM_031420	MITOCHONDRIAL RIBOSOMAL PROTEIN L9	NM_024852	ARGONAUTE 3	NM_014674	ER DEGRADATION ENHANCER, MANNOSIDASE ALPHA-LIKE 1	NM_016290	RECEPTOR ASSOCIATED PROTEIN 80
NM_006455	SYNAPTONEMAL COMPLEX PROTEIN SC65	NM_012345	NUCLEAR FRAGILE X MENTAL RETARDATION PROTEIN INTERACTING PROTEIN 1	NM_032307	CHROMOSOME 9 OPEN READING FRAME 64	NM_024888	PLASTICITY-RELATED GENE 2	NM_014704	GLYCINE-, GLUTAMATE-, THIENYLCYCLOHEXYLPIPERIDINE-BINDING PROTEIN	NM_016357	LIM DOMAIN AND ACTIN BINDING 1
NM_006640	SEPTIN 9	NM_012423	RIBOSOMAL PROTEIN L13A	NM_032423	ZINC FINGER PROTEIN 528	NM_024908	WD REPEAT DOMAIN 76	NM_014789	ZINC FINGER PROTEIN 623	NM_016366	CALCIUM BINDING PROTEIN 2
NM_006711	RNA BINDING PROTEIN S1, SERINE-RICH DOMAIN	NM_013302	EUKARYOTIC ELONGATION FACTOR-2 KINASE	NM_032587	CASPASE RECRUITMENT DOMAIN FAMILY, MEMBER 6	NM_025112	ZXD FAMILY ZINC FINGER C	NM_014824	FCH AND DOUBLE SH3 DOMAINS 2	NM_016487	CHROMOSOME 6 OPEN READING FRAME 203
NM_006772	SYNAPTIC RAS GTPASE ACTIVATING PROTEIN 1 HOMOLOG (RAT)	NM_013348	POTASSIUM INWARDLY-RECTIFYING CHANNEL, SUBFAMILY J, MEMBER 14	NM_032641	SPLA/RYANODINE RECEPTOR DOMAIN AND SOCS BOX CONTAINING 2	NM_025235	TANKYRASE, TRF1-INTERACTING ANKYRIN-RELATED ADP-RIBOSE POLYMERASE 2	NM_014897	ZINC FINGER PROTEIN 652	NM_016541	GUANINE NUCLEOTIDE BINDING PROTEIN (G PROTEIN), GAMMA 13
NM_006828	ACTIVATING SIGNAL COINTEGRATOR 1 COMPLEX SUBUNIT 3	NM_013390	TRANSMEMBRANE PROTEIN 2	NM_032812	PLEXIN DOMAIN CONTAINING 2	NM_030582	COLLAGEN, TYPE XVIII, ALPHA 1	NM_014911	AP2 ASSOCIATED KINASE 1	NM_016552	ANKYRIN REPEAT AND MYND DOMAIN CONTAINING 1
NM_006892	DNA (CYTOSINE-5-)-METHYLTRANSFERASE 3 BETA	NM_013403	STRIATIN, CALMODULIN BINDING PROTEIN 4	NM_032830	CIRRHOSIS, AUTOSOMAL RECESSIVE 1A (CIRHIN)	NM_030979	POLY(A) BINDING PROTEIN, CYTOPLASMIC 3	NM_014930	ZINC FINGER PROTEIN 510	NM_016588	NEURITIN 1
NM_006904	PROTEIN KINASE, DNA-ACTIVATED, CATALYTIC POLYPEPTIDE	NM_014039	CHROMOSOME 11 OPEN READING FRAME 54	NM_032833	PROTEIN PHOSPHATASE 1, REGULATORY (INHIBITOR) SUBUNIT 15B	NM_031206	LAS1-LIKE (S. CEREVISIAE)	NM_015001	SPEN HOMOLOG, TRANSCRIPTIONAL REGULATOR (DROSOPHILA)	NM_016930	SYNTAXIN 18
NM_006924	SPLICING FACTOR, ARGININE/SERINE-RICH 1 (SPLICING FACTOR 2, ALTERNATE SPLICING FACTOR)	NM_014269	ADAM METALLOPEPTIDASE DOMAIN 29	NM_033407	DEDICATOR OF CYTOKINESIS 7	NM_031420	MITOCHONDRIAL RIBOSOMAL PROTEIN L9	NM_015057	MYC BINDING PROTEIN 2	NM_016940	CHROMOSOME 21 OPEN READING FRAME 6
NM_006963	ZINC FINGER PROTEIN 22 (KOX 15)	NM_014282	HYALURONAN BINDING PROTEIN 4	NM_033428	CHROMOSOME 9 OPEN READING FRAME 123	NM_031492	RNA BINDING MOTIF PROTEIN 4B	NM_015106	RAD54-LIKE 2 (S. CEREVISIAE)	NM_017413	APELIN, AGTRL1 LIGAND
NM_007212	RING FINGER PROTEIN 2	NM_014425	INVERSIN	NM_052953	LEUCINE RICH REPEAT CONTAINING 3B	NM_031866	FRIZZLED HOMOLOG 8 (DROSOPHILA)	NM_015110	SMC5 STRUCTURAL MAINTENANCE OF CHROMOSOMES 5-LIKE 1 (YEAST)	NM_017551	GLUTAMATE RECEPTOR, IONOTROPIC, DELTA 1
NM_007219	RING FINGER PROTEIN 24	NM_014478	CALCITONIN GENE-RELATED PEPTIDE-RECEPTOR COMPONENT PROTEIN	NM_052987	CYCLIN-DEPENDENT KINASE (CDC2-LIKE) 10	NM_031904	FKSG44 GENE	NM_015125	CAPICUA HOMOLOG (DROSOPHILA)	NM_017563	INTERLEUKIN 17 RECEPTOR D
NM_007347	ADAPTOR-RELATED PROTEIN COMPLEX 4, EPSILON 1 SUBUNIT	NM_014576	APOBEC-1 COMPLEMENTATION FACTOR	NM_080604	TIGHT JUNCTION ASSOCIATED PROTEIN 1 (PERIPHERAL)	NM_032151	PTERIN-4 ALPHA-CARBINOLAMINE DEHYDRATASE/DIMERIZATION COFACTOR OF HEPATOCYTE NUCLEAR FACTOR 1 ALPHA (TCF1) 2	NM_015134	MYOSIN PHOSPHATASE-RHO INTERACTING PROTEIN	NM_017589	B-CELL TRANSLOCATION GENE 4
NM_012148	DOUBLE HOMEOBOX, 3	NM_014649	SCAFFOLD ATTACHMENT FACTOR B2	NM_080918	DEOXYGUANOSINE KINASE	NM_032178	SOLUTE CARRIER FAMILY 7, MEMBER 6 OPPOSITE STRAND	NM_015192	PHOSPHOLIPASE C, BETA 1 (PHOSPHOINOSITIDE-SPECIFIC)	NM_017640	LEUCINE RICH REPEAT CONTAINING 16
NM_012276	LEUKOCYTE IMMUNOGLOBULIN-LIKE RECEPTOR, SUBFAMILY A (WITH TM DOMAIN), MEMBER 4	NM_014663	JUMONJI DOMAIN CONTAINING 2A	NM_138477	CONGENITAL DYSERYTHROPOIETIC ANEMIA, TYPE I	NM_032328	EF-HAND CALCIUM BINDING DOMAIN 2	NM_015331	NICASTRIN	NM_017712	PYROGLUTAMYL-PEPTIDASE I
NM_012335	MYOSIN IF	NM_014737	RAS ASSOCIATION (RALGDS/AF-6) DOMAIN FAMILY 2	NM_138774	CHROMOSOME 19 OPEN READING FRAME 22	NM_032587	CASPASE RECRUITMENT DOMAIN FAMILY, MEMBER 6	NM_015342	PEPTIDYLPROLYL ISOMERASE DOMAIN AND WD REPEAT CONTAINING 1	NM_017758	ALKB, ALKYLATION REPAIR HOMOLOG 5 (E. COLI)
NM_012453	DKFZP434N024 PROTEIN	NM_014753	BMS1-LIKE, RIBOSOME ASSEMBLY PROTEIN (YEAST)	NM_138782	FCH DOMAIN ONLY 2	NM_032815	NUCLEAR FACTOR OF ACTIVATED T-CELLS, CYTOPLASMIC, CALCINEURIN-DEPENDENT 2 INTERACTING PROTEIN	NM_015343	DULLARD HOMOLOG (XENOPUS LAEVIS)	NM_017876	RING FINGER PROTEIN 126
NM_013244	MANNOSYL (ALPHA-1,3-)-GLYCOPROTEIN BETA-1,4-N-ACETYLGLUCOSAMINYLTRANSFERASE, ISOZYME C (PUTATIVE)	NM_014779	TSC22 DOMAIN FAMILY, MEMBER 2	NM_139075	TWO PORE SEGMENT CHANNEL 2	NM_032936	TRANSMEMBRANE PROTEIN 60	NM_015446	AT HOOK CONTAINING TRANSCRIPTION FACTOR 1	NM_017914	CHROMOSOME 19 OPEN READING FRAME 24
NM_013301	PROTEIN PREDICTED BY CLONE 23882	NM_014851	KELCH-LIKE 21 (DROSOPHILA)	NM_145004	ADAM METALLOPEPTIDASE DOMAIN 32	NM_033400	ZINC FINGER HOMEOBOX 2	NM_015679	TRUB PSEUDOURIDINE (PSI) SYNTHASE HOMOLOG 2 (E. COLI)	NM_017986	G PROTEIN-COUPLED RECEPTOR 172B
NM_013302	EUKARYOTIC ELONGATION FACTOR-2 KINASE	NM_014870	ZINC FINGER AND BTB DOMAIN CONTAINING 40	NM_145040	PROTEIN KINASE C, DELTA BINDING PROTEIN	NM_052971	LIVER-EXPRESSED ANTIMICROBIAL PEPTIDE 2	NM_015908	ARS2 PROTEIN	NM_018026	PHOSPHOFURIN ACIDIC CLUSTER SORTING PROTEIN 1
NM_013390	TRANSMEMBRANE PROTEIN 2	NM_014898	ZINC FINGER PROTEIN 30 HOMOLOG (MOUSE)	NM_152264	SOLUTE CARRIER FAMILY 39 (ZINC TRANSPORTER), MEMBER 13	NM_054111	INOSITOL HEXAPHOSPHATE KINASE 3	NM_015920	RIBOSOMAL PROTEIN S27-LIKE	NM_018053	XK, KELL BLOOD GROUP COMPLEX SUBUNIT-RELATED FAMILY, MEMBER 8
NM_014186	COMM DOMAIN CONTAINING 9	NM_014902	DISCS, LARGE (DROSOPHILA) HOMOLOG-ASSOCIATED PROTEIN 4	NM_152285	ARRESTIN DOMAIN CONTAINING 1	NM_058187	CHROMOSOME 21 OPEN READING FRAME 63	NM_015926	TESTIS EXPRESSED SEQUENCE 264	NM_018374	TRANSMEMBRANE PROTEIN 106B
NM_014310	RASD FAMILY, MEMBER 2	NM_014912	CYTOPLASMIC POLYADENYLATION ELEMENT BINDING PROTEIN 3	NM_152392	AHA1, ACTIVATOR OF HEAT SHOCK 90KDA PROTEIN ATPASE HOMOLOG 2 (YEAST)	NM_080423	PROTEIN TYROSINE PHOSPHATASE, NON-RECEPTOR TYPE 2	NM_016010	CHROMOSOME 8 OPEN READING FRAME 70	NM_018940	PROTOCADHERIN BETA 7
NM_014462	LSM1 HOMOLOG, U6 SMALL NUCLEAR RNA ASSOCIATED (S. CEREVISIAE)	NM_014965	TRAFFICKING PROTEIN, KINESIN BINDING 1	NM_152402	TRANSLOCATION ASSOCIATED MEMBRANE PROTEIN 1-LIKE 1	NM_080604	TIGHT JUNCTION ASSOCIATED PROTEIN 1 (PERIPHERAL)	NM_016046	EXOSOME COMPONENT 1	NM_020062	SLC2A4 REGULATOR
NM_014478	CALCITONIN GENE-RELATED PEPTIDE-RECEPTOR COMPONENT PROTEIN	NM_015069	ZINC FINGER PROTEIN 423	NM_152421	FAMILY WITH SEQUENCE SIMILARITY 69, MEMBER B	NM_138400	NUCLEOLAR PROTEIN WITH MIF4G DOMAIN 1	NM_016202	ZINC FINGER PROTEIN 580	NM_020914	CHROMOSOME 17 OPEN READING FRAME 27
NM_014618	DELETED IN BLADDER CANCER 1	NM_015077	STERILE ALPHA AND TIR MOTIF CONTAINING 1	NM_153705	KDEL (LYS-ASP-GLU-LEU) CONTAINING 2	NM_138769	RAS HOMOLOG GENE FAMILY, MEMBER T2	NM_016216	DEBRANCHING ENZYME HOMOLOG 1 (S. CEREVISIAE)	NM_020994	CANCER/TESTIS ANTIGEN 2
NM_014638	PHOSPHOLIPASE C-LIKE 4	NM_015136	STABILIN 1	NM_173602	DIP2 DISCO-INTERACTING PROTEIN 2 HOMOLOG B (DROSOPHILA)	NM_138782	FCH DOMAIN ONLY 2	NM_016292	TNF RECEPTOR-ASSOCIATED PROTEIN 1	NM_021961	TEA DOMAIN FAMILY MEMBER 1 (SV40 TRANSCRIPTIONAL ENHANCER FACTOR)
NM_014663	JUMONJI DOMAIN CONTAINING 2A	NM_015353	POTASSIUM CHANNEL TETRAMERISATION DOMAIN CONTAINING 2	NM_173691	CHROMOSOME 9 OPEN READING FRAME 75	NM_139126	PEPTIDYLPROLYL ISOMERASE (CYCLOPHILIN)-LIKE 4	NM_016357	LIM DOMAIN AND ACTIN BINDING 1	NM_022482	ZINC FINGER PROTEIN 336
NM_014677	REGULATING SYNAPTIC MEMBRANE EXOCYTOSIS 2	NM_015355	SUPPRESSOR OF ZESTE 12 HOMOLOG (DROSOPHILA)	NM_176812	CHROMATIN MODIFYING PROTEIN 4B	NM_139313	YME1-LIKE 1 (S. CEREVISIAE)	NM_016399	TP53 REGULATED INHIBITOR OF APOPTOSIS 1	NM_023948	MOTILE SPERM DOMAIN CONTAINING 3
NM_014753	BMS1-LIKE, RIBOSOME ASSEMBLY PROTEIN (YEAST)	NM_015493	ANKYRIN REPEAT DOMAIN 25	NM_178841	RING FINGER PROTEIN 166	NM_144599	NON IMPRINTED IN PRADER-WILLI/ANGELMAN SYNDROME 1	NM_016561	BIFUNCTIONAL APOPTOSIS REGULATOR	NM_024029	YIP1 DOMAIN FAMILY, MEMBER 2
NM_014779	TSC22 DOMAIN FAMILY, MEMBER 2	NM_015515	KERATIN 23 (HISTONE DEACETYLASE INDUCIBLE)	NM_181514	MITOCHONDRIAL RIBOSOMAL PROTEIN L21	NM_144710	SEPTIN 10	NM_016626	RING FINGER AND KH DOMAIN CONTAINING 2	NM_024072	DEAD (ASP-GLU-ALA-ASP) BOX POLYPEPTIDE 54
NM_014827	ZINC FINGER CCCH-TYPE CONTAINING 11A	NM_015545	PENTATRICOPEPTIDE REPEAT DOMAIN 1	NM_182513	SPINDLE POLE BODY COMPONENT 24 HOMOLOG (S. CEREVISIAE)	NM_152285	ARRESTIN DOMAIN CONTAINING 1	NM_017590	ZINC FINGER CCCH-TYPE CONTAINING 7B	NM_024576	OPIOID GROWTH FACTOR RECEPTOR-LIKE 1
NM_014851	KELCH-LIKE 21 (DROSOPHILA)	NM_015627	LOW DENSITY LIPOPROTEIN RECEPTOR ADAPTOR PROTEIN 1	NM_198042	PDZ-LIM PROTEIN MYSTIQUE	NM_152295	THREONYL-TRNA SYNTHETASE	NM_017640	LEUCINE RICH REPEAT CONTAINING 16	NM_024603	CHROMOSOME 1 OPEN READING FRAME 165
NM_014865	CHROMOSOME CONDENSATION-RELATED SMC-ASSOCIATED PROTEIN 1	NM_015686	TRANSMEMBRANE PROTEIN 28	NM_206895	ASCL830	NM_152387	POTASSIUM CHANNEL TETRAMERISATION DOMAIN CONTAINING 18	NM_017684	VACUOLAR PROTEIN SORTING 13C (YEAST)	NM_024665	TRANSDUCIN (BETA)-LIKE 1X-LINKED RECEPTOR 1
NM_014897	ZINC FINGER PROTEIN 652	NM_015715	PHOSPHOLIPASE A2, GROUP III	XM_036115	ZINC FINGER CCCH-TYPE CONTAINING 5	NM_152989	SRY (SEX DETERMINING REGION Y)-BOX 5	NM_017771	PX DOMAIN CONTAINING SERINE/THREONINE KINASE	NM_024686	TUBULIN TYROSINE LIGASE-LIKE FAMILY, MEMBER 7
NM_014975	MICROTUBULE ASSOCIATED SERINE/THREONINE KINASE 1	NM_015963	THAP DOMAIN CONTAINING 4	XM_040592	ZINC FINGER PROTEIN 469	NM_153034	ZINC FINGER PROTEIN 488	NM_017857	SLINGSHOT HOMOLOG 3 (DROSOPHILA)	NM_024760	TRANSDUCIN-LIKE ENHANCER OF SPLIT 6 (E(SP1) HOMOLOG, DROSOPHILA)
NM_015001	SPEN HOMOLOG, TRANSCRIPTIONAL REGULATOR (DROSOPHILA)	NM_015971	MITOCHONDRIAL RIBOSOMAL PROTEIN S7	XM_290502	IMMUNOGLOBULIN SUPERFAMILY, MEMBER 9B	NM_153705	KDEL (LYS-ASP-GLU-LEU) CONTAINING 2	NM_017917	CHROMOSOME 14 OPEN READING FRAME 10	NM_024882	CHROMOSOME 6 OPEN READING FRAME 155
NM_015100	POGO TRANSPOSABLE ELEMENT WITH ZNF DOMAIN	NM_016063	HD DOMAIN CONTAINING 2	XM_290546	ENDONUCLEASE DOMAIN CONTAINING 1	NM_173602	DIP2 DISCO-INTERACTING PROTEIN 2 HOMOLOG B (DROSOPHILA)	NM_018027	FERM DOMAIN CONTAINING 4A	NM_024886	CHROMOSOME 10 OPEN READING FRAME 95
NM_015110	SMC5 STRUCTURAL MAINTENANCE OF CHROMOSOMES 5-LIKE 1 (YEAST)	NM_016202	ZINC FINGER PROTEIN 580	XM_375698	SH2 DOMAIN CONTAINING 5	NM_173852	KERATINOCYTE ASSOCIATED PROTEIN 2	NM_018030	OXYSTEROL-BINDING PROTEIN-RELATED PROTEIN 1	NM_024979	MCF.2 CELL LINE DERIVED TRANSFORMING SEQUENCE-LIKE
NM_015122	FCH DOMAIN ONLY 1	NM_016335	PROLINE DEHYDROGENASE (OXIDASE) 1	XM_927215	APOPTOSIS-ASSOCIATED TYROSINE KINASE	NM_174908	COILED-COIL DOMAIN CONTAINING 50	NM_018034	WD REPEAT DOMAIN 70	NM_025009	CENTROSOMAL PROTEIN 135KDA
NM_015186	VACUOLAR PROTEIN SORTING 13A (YEAST)	NM_016368	MYO-INOSITOL 1-PHOSPHATE SYNTHASE A1	XM_934809	CHROMOSOME 1 OPEN READING FRAME 79	NM_174940	TRANSMEMBRANE PROTEIN 80	NM_018290	PHOSPHOGLUCOMUTASE 2	NM_025232	RECEPTOR ACCESSORY PROTEIN 4
NM_015213	RAB6 INTERACTING PROTEIN 1	NM_016497	MITOCHONDRIAL RIBOSOMAL PROTEIN L51			NM_181514	MITOCHONDRIAL RIBOSOMAL PROTEIN L21	NM_018323	PHOSPHATIDYLINOSITOL 4-KINASE TYPE 2 BETA	NM_025235	TANKYRASE, TRF1-INTERACTING ANKYRIN-RELATED ADP-RIBOSE POLYMERASE 2
NM_015252	EH DOMAIN BINDING PROTEIN 1	NM_016531	KRUPPEL-LIKE FACTOR 3 (BASIC)			NM_181555	CKLF-LIKE MARVEL TRANSMEMBRANE DOMAIN CONTAINING 3	NM_018418	SPERMATOGENESIS ASSOCIATED 7	NM_030762	BASIC HELIX-LOOP-HELIX DOMAIN CONTAINING, CLASS B, 3
NM_015435	RING FINGER PROTEIN 19	NM_016612	SOLUTE CARRIER FAMILY 25, MEMBER 37			NM_183010	TRINUCLEOTIDE REPEAT CONTAINING 5	NM_018571	AMYOTROPHIC LATERAL SCLEROSIS 2 (JUVENILE) CHROMOSOME REGION, CANDIDATE 2	NM_030800	CHROMOSOME 15 OPEN READING FRAME 44
NM_015457	ZINC FINGER, DHHC-TYPE CONTAINING 5	NM_016936	UBINUCLEIN 1			NM_198150	ARYLSULFATASE K	NM_018940	PROTOCADHERIN BETA 7	NM_030877	CATENIN, BETA LIKE 1
NM_015472	WW DOMAIN CONTAINING TRANSCRIPTION REGULATOR 1	NM_017420	SINE OCULIS HOMEOBOX HOMOLOG 4 (DROSOPHILA)			NM_198467	ROUND SPERMATID BASIC PROTEIN 1-LIKE	NM_018982	YIP1 DOMAIN FAMILY, MEMBER 1	NM_030933	CHROMOSOME 1 OPEN READING FRAME 14
NM_015484	SYF2 HOMOLOG, RNA SPLICING FACTOR (S. CEREVISIAE)	NM_017564	STABILIN 2			NM_201268	MEMBRANE-BOUND TRANSCRIPTION FACTOR PEPTIDASE, SITE 1	NM_020648	TWISTED GASTRULATION HOMOLOG 1 (DROSOPHILA)	NM_031866	FRIZZLED HOMOLOG 8 (DROSOPHILA)
NM_015680	CHROMOSOME 2 OPEN READING FRAME 24	NM_017672	TRANSIENT RECEPTOR POTENTIAL CATION CHANNEL, SUBFAMILY M, MEMBER 7			NM_203390	RNA BINDING MOTIF PROTEIN 12B	NM_020727	ZINC FINGER PROTEIN 295	NM_031900	ALANINE-GLYOXYLATE AMINOTRANSFERASE 2
NM_015715	PHOSPHOLIPASE A2, GROUP III	NM_017704	ANKYRIN REPEAT DOMAIN 49			NM_203463	LAG1 LONGEVITY ASSURANCE HOMOLOG 6 (S. CEREVISIAE)	NM_020935	UBIQUITIN SPECIFIC PEPTIDASE 37	NM_031943	IFP38
NM_016063	HD DOMAIN CONTAINING 2	NM_017758	ALKB, ALKYLATION REPAIR HOMOLOG 5 (E. COLI)			XM_040592	ZINC FINGER PROTEIN 469	NM_022822	KINESIN LIGHT CHAIN 2	NM_032020	FUCOSIDASE, ALPHA-L- 2, PLASMA
NM_016101	NUCLEAR IMPORT 7 HOMOLOG (S. CEREVISIAE)	NM_017797	BTB (POZ) DOMAIN CONTAINING 2			XM_087353	UBX DOMAIN CONTAINING 7	NM_022828	YTH DOMAIN CONTAINING 2	NM_032030	FKSG83
NM_016139	COILED-COIL-HELIX-COILED-COIL-HELIX DOMAIN CONTAINING 2	NM_017853	THIOREDOXIN-LIKE 4B			XM_375806	DENN/MADD DOMAIN CONTAINING 4B	NM_024075	TRNA SPLICING ENDONUCLEASE 34 HOMOLOG (S. CEREVISIAE)	NM_032109	ORTHOPEDIA HOMOLOG (DROSOPHILA)
NM_016285	KRUPPEL-LIKE FACTOR 12	NM_017902	HYPOXIA-INDUCIBLE FACTOR 1, ALPHA SUBUNIT INHIBITOR			XM_926480	ZINC FINGER PROTEIN 717	NM_024511	CHROMOSOME 4 OPEN READING FRAME 15	NM_032199	AT RICH INTERACTIVE DOMAIN 5B (MRF1-LIKE)
NM_016287	HETEROCHROMATIN PROTEIN 1, BINDING PROTEIN 3	NM_017935	B-CELL SCAFFOLD PROTEIN WITH ANKYRIN REPEATS 1					NM_024576	OPIOID GROWTH FACTOR RECEPTOR-LIKE 1	NM_032347	ZINC FINGER PROTEIN 397
NM_016357	LIM DOMAIN AND ACTIN BINDING 1	NM_018097	CENTROSOMAL PROTEIN 27KDA					NM_024603	CHROMOSOME 1 OPEN READING FRAME 165	NM_032485	MCM8 MINICHROMOSOME MAINTENANCE DEFICIENT 8 (S. CEREVISIAE)
NM_016358	IROQUOIS HOMEOBOX PROTEIN 4	NM_018110	DOCKING PROTEIN 4					NM_024844	NUCLEOPORIN 85KDA	NM_032524	KERATIN ASSOCIATED PROTEIN 4-4
NM_016487	CHROMOSOME 6 OPEN READING FRAME 203	NM_018133	MALE-SPECIFIC LETHAL 2-LIKE 1 (DROSOPHILA)					NM_024852	ARGONAUTE 3	NM_032648	CHROMOSOME 1 OPEN READING FRAME 90
NM_016617	UBIQUITIN-FOLD MODIFIER 1	NM_018434	RING FINGER PROTEIN 130					NM_025112	ZXD FAMILY ZINC FINGER C	NM_032758	PHD FINGER PROTEIN 5A
NM_016626	RING FINGER AND KH DOMAIN CONTAINING 2	NM_018590	CHONDROITIN SULFATE GALNACT-2					NM_025232	RECEPTOR ACCESSORY PROTEIN 4	NM_033033	KERATIN, HAIR, BASIC, 2
NM_017410	HOMEOBOX C13	NM_018641	CARBOHYDRATE (CHONDROITIN 4) SULFOTRANSFERASE 12					NM_025235	TANKYRASE, TRF1-INTERACTING ANKYRIN-RELATED ADP-RIBOSE POLYMERASE 2	NM_033113	ZINC FINGER PROTEIN 628
NM_017672	TRANSIENT RECEPTOR POTENTIAL CATION CHANNEL, SUBFAMILY M, MEMBER 7	NM_018645	HAIRY AND ENHANCER OF SPLIT 6 (DROSOPHILA)					NM_030629	C-MAF-INDUCING PROTEIN	NM_033132	ZIC FAMILY MEMBER 5 (ODD-PAIRED HOMOLOG, DROSOPHILA)
NM_017742	ZINC FINGER, CCHC DOMAIN CONTAINING 2	NM_018698	NUCLEAR TRANSPORT FACTOR 2-LIKE EXPORT FACTOR 2					NM_030798	WILLIAMS-BEUREN SYNDROME CHROMOSOME REGION 16	NM_033208	TIGGER TRANSPOSABLE ELEMENT DERIVED 7
NM_017855	APIN PROTEIN	NM_018977	NEUROLIGIN 3					NM_030939	CHROMOSOME 6 OPEN READING FRAME 62	NM_033396	TANKYRASE 1 BINDING PROTEIN 1, 182KDA
NM_018121	CHROMOSOME 10 OPEN READING FRAME 6	NM_019055	ROUNDABOUT HOMOLOG 4, MAGIC ROUNDABOUT (DROSOPHILA)					NM_030979	POLY(A) BINDING PROTEIN, CYTOPLASMIC 3	NM_033449	FCH AND DOUBLE SH3 DOMAINS 1
NM_018197	ZINC FINGER PROTEIN 64 HOMOLOG (MOUSE)	NM_019084	CYCLIN J					NM_031420	MITOCHONDRIAL RIBOSOMAL PROTEIN L9	NM_033452	TRIPARTITE MOTIF-CONTAINING 47
NM_018346	RADICAL S-ADENOSYL METHIONINE DOMAIN CONTAINING 1	NM_020125	SLAM FAMILY MEMBER 8					NM_031866	FRIZZLED HOMOLOG 8 (DROSOPHILA)	NM_033510	DISPATCHED HOMOLOG 2 (DROSOPHILA)
NM_020699	GATA ZINC FINGER DOMAIN CONTAINING 2B	NM_020335	VANG-LIKE 2 (VAN GOGH, DROSOPHILA)					NM_032042	CHROMOSOME 5 OPEN READING FRAME 21	NM_052819	CASPASE RECRUITMENT DOMAIN FAMILY, MEMBER 14
NM_021961	TEA DOMAIN FAMILY MEMBER 1 (SV40 TRANSCRIPTIONAL ENHANCER FACTOR)	NM_020348	CYCLIN M1					NM_032316	NICOLIN 1	NM_052857	COILED-COIL DOMAIN CONTAINING 16
NM_023071	SPERMATOGENESIS ASSOCIATED, SERINE-RICH 2	NM_020360	PHOSPHOLIPID SCRAMBLASE 3					NM_032328	EF-HAND CALCIUM BINDING DOMAIN 2	NM_053284	WAP, FOLLISTATIN/KAZAL, IMMUNOGLOBULIN, KUNITZ AND NETRIN DOMAIN CONTAINING 1
NM_024052	CHROMOSOME 17 OPEN READING FRAME 39	NM_020377	CYSTEINYL LEUKOTRIENE RECEPTOR 2					NM_032423	ZINC FINGER PROTEIN 528	NM_080590	CALCYPHOSINE
NM_024336	IROQUOIS HOMEOBOX PROTEIN 3	NM_020535	KILLER CELL IMMUNOGLOBULIN-LIKE RECEPTOR, TWO DOMAINS, LONG CYTOPLASMIC TAIL, 5A					NM_032431	SYNOVIAL APOPTOSIS INHIBITOR 1, SYNOVIOLIN	NM_080876	DUAL SPECIFICITY PHOSPHATASE 19
NM_024511	CHROMOSOME 4 OPEN READING FRAME 15	NM_020647	JUNCTOPHILIN 1					NM_032440	LIGAND-DEPENDENT COREPRESSOR	NM_130778	COLLAGEN, TYPE XVII, ALPHA 1
NM_024513	FYVE AND COILED-COIL DOMAIN CONTAINING 1	NM_020651	PELLINO HOMOLOG 1 (DROSOPHILA)					NM_032493	ADAPTOR-RELATED PROTEIN COMPLEX 1, MU 1 SUBUNIT	NM_130848	CHROMOSOME 5 OPEN READING FRAME 20
NM_024774	GLUTAMINE AND SERINE RICH 1	NM_020652	ZINC FINGER PROTEIN 286					NM_032731	THIOREDOXIN-LIKE 5	NM_130899	FAMILY WITH SEQUENCE SIMILARITY 71, MEMBER B
NM_024819	DEPHOSPHO-COA KINASE DOMAIN CONTAINING	NM_020699	GATA ZINC FINGER DOMAIN CONTAINING 2B					NM_032758	PHD FINGER PROTEIN 5A	NM_133483	RAC/CDC42 EXCHANGE FACTOR
NM_024881	SOLUTE CARRIER FAMILY 35, MEMBER E1	NM_020747	DKFZP434M098 PROTEIN					NM_032808	LEUCINE RICH REPEAT NEURONAL 6A	NM_134268	CYTOGLOBIN
NM_024882	CHROMOSOME 6 OPEN READING FRAME 155	NM_020897	HYPERPOLARIZATION ACTIVATED CYCLIC NUCLEOTIDE-GATED POTASSIUM CHANNEL 3					NM_032812	PLEXIN DOMAIN CONTAINING 2	NM_138295	POLYCYSTIC KIDNEY DISEASE 1 LIKE 1
NM_025082	CHROMOSOME 16 OPEN READING FRAME 56	NM_021057	INTERFERON, ALPHA 7					NM_032815	NUCLEAR FACTOR OF ACTIVATED T-CELLS, CYTOPLASMIC, CALCINEURIN-DEPENDENT 2 INTERACTING PROTEIN	NM_138337	C-TYPE LECTIN DOMAIN FAMILY 12, MEMBER A
NM_025112	ZXD FAMILY ZINC FINGER C	NM_021639	GC-RICH PROMOTER BINDING PROTEIN 1-LIKE 1					NM_032827	ATONAL HOMOLOG 8 (DROSOPHILA)	NM_138344	CHROMOSOME 14 OPEN READING FRAME 152
NM_025225	ADIPONUTRIN	NM_021818	SALVADOR HOMOLOG 1 (DROSOPHILA)					NM_033103	RHOPHILIN, RHO GTPASE BINDING PROTEIN 2	NM_138412	RETINOL DEHYDROGENASE 13 (ALL-TRANS AND 9-CIS)
NM_025235	TANKYRASE, TRF1-INTERACTING ANKYRIN-RELATED ADP-RIBOSE POLYMERASE 2	NM_021937	EUKARYOTIC ELONGATION FACTOR, SELENOCYSTEINE-TRNA-SPECIFIC					NM_033254	BOC HOMOLOG (MOUSE)	NM_138415	PHD FINGER PROTEIN 21B
NM_030581	WD REPEAT DOMAIN 59	NM_021960	MYELOID CELL LEUKEMIA SEQUENCE 1 (BCL2-RELATED)					NM_033416	IMP4, U3 SMALL NUCLEOLAR RIBONUCLEOPROTEIN, HOMOLOG (YEAST)	NM_138554	TOLL-LIKE RECEPTOR 4
NM_030939	CHROMOSOME 6 OPEN READING FRAME 62	NM_021961	TEA DOMAIN FAMILY MEMBER 1 (SV40 TRANSCRIPTIONAL ENHANCER FACTOR)					NM_033428	CHROMOSOME 9 OPEN READING FRAME 123	NM_139018	CD300 ANTIGEN LIKE FAMILY MEMBER F
NM_031212	SOLUTE CARRIER FAMILY 25, MEMBER 28	NM_022162	CASPASE RECRUITMENT DOMAIN FAMILY, MEMBER 15					NM_053041	CHROMOSOME 20 OPEN READING FRAME 92	NM_144581	CHROMOSOME 14 OPEN READING FRAME 149
NM_031866	FRIZZLED HOMOLOG 8 (DROSOPHILA)	NM_022759	ENDO-BETA-N-ACETYLGLUCOSAMINIDASE					NM_053055	THIOESTERASE SUPERFAMILY MEMBER 4	NM_144604	CONSERVED NUCLEAR PROTEIN NHN1
NM_032042	CHROMOSOME 5 OPEN READING FRAME 21	NM_023079	UBIQUITIN-CONJUGATING ENZYME E2Z (PUTATIVE)					NM_080423	PROTEIN TYROSINE PHOSPHATASE, NON-RECEPTOR TYPE 2	NM_144629	CHROMOSOME 2 OPEN READING FRAME 11
NM_032205	PHD FINGER PROTEIN 20-LIKE 1	NM_024336	IROQUOIS HOMEOBOX PROTEIN 3					NM_130798	SYNAPTOSOMAL-ASSOCIATED PROTEIN, 23KDA	NM_144670	ALPHA-2-MACROGLOBULIN-LIKE 1
NM_032328	EF-HAND CALCIUM BINDING DOMAIN 2	NM_024503	HUMAN IMMUNODEFICIENCY VIRUS TYPE I ENHANCER BINDING PROTEIN 3					NM_133650	SPECTRIN REPEAT CONTAINING, NUCLEAR ENVELOPE 1	NM_144703	CHROMOSOME 20 OPEN READING FRAME 40
NM_032368	LEUCINE ZIPPER AND CTNNBIP1 DOMAIN CONTAINING	NM_024511	CHROMOSOME 4 OPEN READING FRAME 15					NM_138344	CHROMOSOME 14 OPEN READING FRAME 152	NM_145037	FAMILY WITH SEQUENCE SIMILARITY 55, MEMBER C
NM_032758	PHD FINGER PROTEIN 5A	NM_024602	HECT DOMAIN CONTAINING 3					NM_138369	FAMILY WITH SEQUENCE SIMILARITY 44, MEMBER B	NM_145112	MYC ASSOCIATED FACTOR X
NM_032815	NUCLEAR FACTOR OF ACTIVATED T-CELLS, CYTOPLASMIC, CALCINEURIN-DEPENDENT 2 INTERACTING PROTEIN	NM_024663	AMINOPEPTIDASE-LIKE 1					NM_138445	G PROTEIN-COUPLED RECEPTOR 146	NM_145246	CHROMOSOME 10 OPEN READING FRAME 4
NM_033103	RHOPHILIN, RHO GTPASE BINDING PROTEIN 2	NM_024665	TRANSDUCIN (BETA)-LIKE 1X-LINKED RECEPTOR 1					NM_138795	ADP-RIBOSYLATION FACTOR-LIKE 8A	NM_145288	ZINC FINGER PROTEIN 342
NM_033468	ZINC FINGER PROTEIN 257	NM_024727	LEUCINE RICH REPEAT CONTAINING 31					NM_145008	YIPPEE-LIKE 4 (DROSOPHILA)	NM_145291	ZINC FINGER PROTEIN 509
NM_033510	DISPATCHED HOMOLOG 2 (DROSOPHILA)	NM_024885	TAF7-LIKE RNA POLYMERASE II, TATA BOX BINDING PROTEIN (TBP)-ASSOCIATED FACTOR, 50KDA					NM_145012	CHROMOSOME 10 OPEN READING FRAME 9	NM_147196	TRANSMEMBRANE INNER EAR
NM_033631	LEUCINE ZIPPER PROTEIN 1	NM_025128	MUS81 ENDONUCLEASE HOMOLOG (YEAST)					NM_145040	PROTEIN KINASE C, DELTA BINDING PROTEIN	NM_152326	ANKYRIN REPEAT DOMAIN 9
NM_052910	SLIT AND NTRK-LIKE FAMILY, MEMBER 1	NM_025211	G KINASE ANCHORING PROTEIN 1					NM_145112	MYC ASSOCIATED FACTOR X	NM_152335	CHROMOSOME 15 OPEN READING FRAME 27
NM_052933	TESTIS SPECIFIC, 13	NM_025235	TANKYRASE, TRF1-INTERACTING ANKYRIN-RELATED ADP-RIBOSE POLYMERASE 2					NM_152348	WD REPEAT DOMAIN 81	NM_152392	AHA1, ACTIVATOR OF HEAT SHOCK 90KDA PROTEIN ATPASE HOMOLOG 2 (YEAST)
NM_052939	FC RECEPTOR-LIKE 3	NM_025267	ALANYL-TRNA SYNTHETASE DOMAIN CONTAINING 1					NM_152392	AHA1, ACTIVATOR OF HEAT SHOCK 90KDA PROTEIN ATPASE HOMOLOG 2 (YEAST)	NM_152510	HORMA DOMAIN CONTAINING 2
NM_079422	MYOSIN, LIGHT POLYPEPTIDE 1, ALKALI; SKELETAL, FAST	NM_030567	PROLINE RICH 7 (SYNAPTIC)					NM_152581	MOTILE SPERM DOMAIN CONTAINING 2	NM_152596	EXONUCLEASE 3'-5' DOMAIN-LIKE 1
NM_080391	PROTEIN TYROSINE PHOSPHATASE TYPE IVA, MEMBER 2	NM_030582	COLLAGEN, TYPE XVIII, ALPHA 1					NM_152721	DOCKING PROTEIN 6	NM_173476	COILED-COIL DOMAIN CONTAINING 78
NM_080423	PROTEIN TYROSINE PHOSPHATASE, NON-RECEPTOR TYPE 2	NM_030979	POLY(A) BINDING PROTEIN, CYTOPLASMIC 3					NM_152989	SRY (SEX DETERMINING REGION Y)-BOX 5	NM_173688	FAMILY WITH SEQUENCE SIMILARITY 77, MEMBER D
NM_080612	GRB2-ASSOCIATED BINDING PROTEIN 3	NM_031281	FC RECEPTOR-LIKE 5					NM_153207	AE BINDING PROTEIN 2	NM_174931	COILED-COIL DOMAIN CONTAINING 75
NM_080739	CHROMOSOME 20 OPEN READING FRAME 141	NM_031896	CALCIUM CHANNEL, VOLTAGE-DEPENDENT, GAMMA SUBUNIT 7					NM_153265	ECHINODERM MICROTUBULE ASSOCIATED PROTEIN LIKE 3	NM_175060	C-TYPE LECTIN DOMAIN FAMILY 14, MEMBER A
NM_080874	ANKYRIN REPEAT AND SOCS BOX-CONTAINING 5	NM_031900	ALANINE-GLYOXYLATE AMINOTRANSFERASE 2					NM_153456	HEPARAN SULFATE 6-O-SULFOTRANSFERASE 3	NM_175874	CHROMOSOME 12 OPEN READING FRAME 60
NM_133379	TITIN	NM_031904	FKSG44 GENE					NM_153498	CALCIUM/CALMODULIN-DEPENDENT PROTEIN KINASE ID	NM_178130	THIOREDOXIN DOMAIN CONTAINING 6
NM_138290	RAP2-BINDING PROTEIN 9	NM_032169	ACYL-COENZYME A DEHYDROGENASE FAMILY, MEMBER 11					NM_153690	FAMILY WITH SEQUENCE SIMILARITY 43, MEMBER A	NM_181534	KERATIN 25A
NM_138344	CHROMOSOME 14 OPEN READING FRAME 152	NM_032193	AYP1 PROTEIN					NM_153694	SYNAPTONEMAL COMPLEX PROTEIN 3	NM_181645	COILED-COIL DOMAIN CONTAINING 67
NM_138400	NUCLEOLAR PROTEIN WITH MIF4G DOMAIN 1	NM_032283	ZINC FINGER, DHHC-TYPE CONTAINING 18					NM_173079	RUN DOMAIN CONTAINING 1	NM_181724	TRANSMEMBRANE PROTEIN 119
NM_138477	CONGENITAL DYSERYTHROPOIETIC ANEMIA, TYPE I	NM_032587	CASPASE RECRUITMENT DOMAIN FAMILY, MEMBER 6					NM_173647	RING FINGER PROTEIN 149	NM_181783	TRANSMEMBRANE AND TETRATRICOPEPTIDE REPEAT CONTAINING 3
NM_138554	TOLL-LIKE RECEPTOR 4	NM_032772	ZINC FINGER PROTEIN 503					NM_174940	TRANSMEMBRANE PROTEIN 80	NM_182613	EP400 N-TERMINAL LIKE
NM_139018	CD300 ANTIGEN LIKE FAMILY MEMBER F	NM_032809	FAMILY WITH SEQUENCE SIMILARITY 73, MEMBER B					NM_175852	TAXILIN ALPHA	NM_198042	PDZ-LIM PROTEIN MYSTIQUE
NM_139160	NOVEL 58.3 KDA PROTEIN	NM_032933	CHROMOSOME 18 OPEN READING FRAME 45					NM_176812	CHROMATIN MODIFYING PROTEIN 4B	NM_198396	CALCIUM CHANNEL, VOLTAGE-DEPENDENT, ALPHA 1G SUBUNIT
NM_144569	SPOC DOMAIN CONTAINING 1	NM_033027	AXIN1 UP-REGULATED 1					NM_176815	DIHYDROFOLATE REDUCTASE-LIKE 1	NM_198531	ATPASE, CLASS II, TYPE 9B
NM_144581	CHROMOSOME 14 OPEN READING FRAME 149	NM_033029	LEISHMANOLYSIN-LIKE (METALLOPEPTIDASE M8 FAMILY)					NM_177966	2'-PHOSPHODIESTERASE	NM_198988	LEUKOCYTE RECEPTOR CLUSTER (LRC) MEMBER 9
NM_144604	CONSERVED NUCLEAR PROTEIN NHN1	NM_033105	DNAJ (HSP40) HOMOLOG, SUBFAMILY C, MEMBER 5 BETA					NM_178841	RING FINGER PROTEIN 166	NM_203287	PREGNANCY SPECIFIC BETA-1-GLYCOPROTEIN 11
NM_144629	CHROMOSOME 2 OPEN READING FRAME 11	NM_033113	ZINC FINGER PROTEIN 628					NM_181806	2-AMINOADIPIC 6-SEMIALDEHYDE DEHYDROGENASE	NM_203454	APOLIPOPROTEIN B MRNA EDITING ENZYME, CATALYTIC POLYPEPTIDE-LIKE 4 (PUTATIVE)
NM_144680	ZINC FINGER PROTEIN 18 (KOX 11)	NM_033128	SCINDERIN					NM_181836	TRANSMEMBRANE EMP24 PROTEIN TRANSPORT DOMAIN CONTAINING 7	NM_207467	FLJ35530 PROTEIN
NM_145027	KINESIN FAMILY MEMBER 6	NM_033446	CHROMOSOME 9 OPEN READING FRAME 28					NM_197976	PBX/KNOTTED 1 HOMEOBOX 1	NM_207469	DEFENSIN, BETA 32 (UNQ827) (DEFB32)
NM_145037	FAMILY WITH SEQUENCE SIMILARITY 55, MEMBER C	NM_052955	TRANSGLUTAMINASE 7					NM_198042	PDZ-LIM PROTEIN MYSTIQUE	NM_212555	CHROMOSOME 11 OPEN READING FRAME 38
NM_145172	WD REPEAT DOMAIN 63	NM_080283	ATP-BINDING CASSETTE, SUB-FAMILY A (ABC1), MEMBER 9					NM_198066	GLUCOSAMINE-PHOSPHATE N-ACETYLTRANSFERASE 1	XM_040592	ZINC FINGER PROTEIN 469
NM_145231	CHROMOSOME 14 OPEN READING FRAME 143	NM_080832	POLY(A) BINDING PROTEIN, CYTOPLASMIC 5					NM_198150	ARYLSULFATASE K	XM_042066	MITOGEN-ACTIVATED PROTEIN KINASE KINASE KINASE 1
NM_152327	ADENYLATE KINASE 7	NM_080836	SERINE/THREONINE KINASE 35					NM_198686	RAB15, MEMBER RAS ONOCOGENE FAMILY	XM_290502	IMMUNOGLOBULIN SUPERFAMILY, MEMBER 9B
NM_152335	CHROMOSOME 15 OPEN READING FRAME 27	NM_130388	ANKYRIN REPEAT AND SOCS BOX-CONTAINING 12					NM_199181	CHROMOSOME 20 OPEN READING FRAME 117	XM_290944	PLECKSTRIN HOMOLOGY DOMAIN CONTAINING, FAMILY M (WITH RUN DOMAIN) MEMBER 2
NM_152354	ZINC FINGER PROTEIN 285	NM_130767	ACYL-COA THIOESTERASE 12					NM_206895	ASCL830	XM_292778	LEUCINE RICH REPEAT CONTAINING 4B
NM_152375	KELCH DOMAIN CONTAINING 7A	NM_133379	TITIN					NM_207504	FLJ46365 PROTEIN	XM_371662	CHROMOSOME 3 OPEN READING FRAME 46
NM_152392	AHA1, ACTIVATOR OF HEAT SHOCK 90KDA PROTEIN ATPASE HOMOLOG 2 (YEAST)	NM_138300	PYGOPUS HOMOLOG 2 (DROSOPHILA)					XM_040592	ZINC FINGER PROTEIN 469	XM_930227	LIKELY ORTHOLOG OF MOUSE LUNG-INDUCIBLE NEUTRALIZED-RELATED C3HC4 RING DOMAIN PROTEIN
NM_152449	LYSM, PUTATIVE PEPTIDOGLYCAN-BINDING, DOMAIN CONTAINING 4	NM_138387	GLUCOSE 6 PHOSPHATASE, CATALYTIC, 3					XM_087353	UBX DOMAIN CONTAINING 7	XM_933009	CHROMOSOME 19 OPEN READING FRAME 29
NM_152570	LEUCINE RICH REPEAT NEURONAL 6C	NM_138462	ZINC FINGER, MYND-TYPE CONTAINING 19					XM_290502	IMMUNOGLOBULIN SUPERFAMILY, MEMBER 9B	XM_933916	G PROTEIN-COUPLED RECEPTOR 108
NM_152596	EXONUCLEASE 3'-5' DOMAIN-LIKE 1	NM_138499	PWWP DOMAIN CONTAINING 2					XM_371474	PLEXIN B2
NM_152637	METHYLTRANSFERASE LIKE 7B	NM_138572	TAUBE NUSS HOMOLOG (MOUSE)					XM_375697	OTU DOMAIN CONTAINING 3
NM_152758	YTH DOMAIN FAMILY, MEMBER 3	NM_138724	BCL2-LIKE 14 (APOPTOSIS FACILITATOR)					XM_933657	CARBONIC ANHYDRASE VB-LIKE
NM_152832	FAMILY WITH SEQUENCE SIMILARITY 89, MEMBER B	NM_138782	FCH DOMAIN ONLY 2					XM_938910	SH3 MULTIPLE DOMAINS 4
NM_152890	COLLAGEN, TYPE XXIV, ALPHA 1	NM_138788	TRANSMEMBRANE PROTEIN 45B
NM_152989	SRY (SEX DETERMINING REGION Y)-BOX 5	NM_144569	SPOC DOMAIN CONTAINING 1
NM_153033	POTASSIUM CHANNEL TETRAMERISATION DOMAIN CONTAINING 7	NM_144581	CHROMOSOME 14 OPEN READING FRAME 149
NM_153207	AE BINDING PROTEIN 2	NM_144604	CONSERVED NUCLEAR PROTEIN NHN1
NM_153344	CHROMOSOME 6 OPEN READING FRAME 141	NM_144634	LYSOZYME-LIKE 4
NM_153690	FAMILY WITH SEQUENCE SIMILARITY 43, MEMBER A	NM_144658	DEDICATOR OF CYTOKINESIS 11
NM_171997	UBIQUITIN SPECIFIC PEPTIDASE 2	NM_144991	CHROMOSOME 21 OPEN READING FRAME 29
NM_173674	DISCOIDIN, CUB AND LCCL DOMAIN CONTAINING 1	NM_145037	FAMILY WITH SEQUENCE SIMILARITY 55, MEMBER C
NM_173803	MPV17-LIKE PROTEIN TYPE 2	NM_145117	RETINOIC ACID INDUCIBLE IN NEUROBLASTOMA
NM_174924	PROTEIN DISULFIDE ISOMERASE-LIKE PROTEIN OF THE TESTIS	NM_145172	WD REPEAT DOMAIN 63
NM_174940	TRANSMEMBRANE PROTEIN 80	NM_145201	NICOTINATE PHOSPHORIBOSYLTRANSFERASE DOMAIN CONTAINING 1
NM_175852	TAXILIN ALPHA	NM_145246	CHROMOSOME 10 OPEN READING FRAME 4
NM_177444	PTPRF INTERACTING PROTEIN, BINDING PROTEIN 1 (LIPRIN BETA 1)	NM_145274	TRANSMEMBRANE PROTEIN 99
NM_178353	LATE CORNIFIED ENVELOPE 1E	NM_152277	DENDRITIC CELL-DERIVED UBIQUITIN-LIKE PROTEIN
NM_181806	2-AMINOADIPIC 6-SEMIALDEHYDE DEHYDROGENASE	NM_152295	THREONYL-TRNA SYNTHETASE
NM_181836	TRANSMEMBRANE EMP24 PROTEIN TRANSPORT DOMAIN CONTAINING 7	NM_152343	CHROMOSOME 17 OPEN READING FRAME 46
NM_182926	KINECTIN 1 (KINESIN RECEPTOR)	NM_152384	BARDET-BIEDL SYNDROME 5
NM_194285	SPT2, SUPPRESSOR OF TY, DOMAIN CONTAINING 1 (S. CEREVISIAE)	NM_152392	AHA1, ACTIVATOR OF HEAT SHOCK 90KDA PROTEIN ATPASE HOMOLOG 2 (YEAST)
NM_198531	ATPASE, CLASS II, TYPE 9B	NM_152402	TRANSLOCATION ASSOCIATED MEMBRANE PROTEIN 1-LIKE 1
NM_198571	FLJ39237 PROTEIN	NM_152522	ADP-RIBOSYLATION-LIKE FACTOR 6 INTERACTING PROTEIN 6
NM_201521	KINESIN LIGHT CHAIN 4	NM_152596	EXONUCLEASE 3'-5' DOMAIN-LIKE 1
NM_206923	YY2 TRANSCRIPTION FACTOR	NM_152643	KINASE NON-CATALYTIC C-LOBE DOMAIN (KIND) CONTAINING 1
XM_037523	SET DOMAIN CONTAINING 1B	NM_152718	VON WILLEBRAND FACTOR C AND EGF DOMAINS
XM_040592	ZINC FINGER PROTEIN 469	NM_152751	CHROMOSOME 10 OPEN READING FRAME 30
XM_048235	CHROMOSOME X OPEN READING FRAME 27	NM_152897	CHROMOSOME 20 OPEN READING FRAME 161
XM_371474	PLEXIN B2	NM_153033	POTASSIUM CHANNEL TETRAMERISATION DOMAIN CONTAINING 7
XM_375838	TATD DNASE DOMAIN CONTAINING 3	NM_153230	F-BOX PROTEIN 39
XM_931948	ATPASE TYPE 13A3	NM_153259	MUCOLIPIN 2
XM_933657	CARBONIC ANHYDRASE VB-LIKE	NM_153712	TUBULIN TYROSINE LIGASE
		NM_173080	SMALL PROLINE RICH PROTEIN 4
		NM_173657	CHROMOSOME 3 OPEN READING FRAME 33
		NM_173803	MPV17-LIKE PROTEIN TYPE 2
		NM_174911	FAMILY WITH SEQUENCE SIMILARITY 84, MEMBER B
		NM_175733	SYNAPTOTAGMIN IX
		NM_177401	MIDNOLIN
		NM_178174	TRIGGERING RECEPTOR EXPRESSED ON MYELOID CELLS-LIKE 1
		NM_178817	MELANOCORTIN 2 RECEPTOR ACCESSORY PROTEIN
		NM_181783	TRANSMEMBRANE AND TETRATRICOPEPTIDE REPEAT CONTAINING 3
		NM_181789	GLIOMEDIN
		NM_182543	NOL1/NOP2/SUN DOMAIN FAMILY, MEMBER 6
		NM_198098	AQUAPORIN 1 (COLTON BLOOD GROUP)
		NM_198531	ATPASE, CLASS II, TYPE 9B
		NM_198576	AGRIN
		NM_198692	KERATIN ASSOCIATED PROTEIN 10-11
		NM_199126	ZINC FINGER PROTEIN 585A
		NM_203287	PREGNANCY SPECIFIC BETA-1-GLYCOPROTEIN 11
		NM_207127	POLYAMINE OXIDASE (EXO-N4-AMINO)
		XM_040592	ZINC FINGER PROTEIN 469
		XM_044062	TRANSMEMBRANE PROTEIN 132C
		XM_057296	LEUCINE RICH REPEAT CONTAINING 58
		XM_371179	F-BOX PROTEIN 46
		XM_371662	CHROMOSOME 3 OPEN READING FRAME 46
		XM_933401	CHROMOSOME 10 OPEN READING FRAME 51
